# Supplementary material for: Identification of Circular RNAs in Kiwifruit and Their Species-Specific Response to Bacterial Canker Pathogen Invasion
Source: Front Plant Sci. 2017 Mar 27;8:413. doi: 10.3389/fpls.2017.00413 (PMC5366334; doi:10.3389/fpls.2017.00413)
Supplement: Supplementary file 7 [file Table1.XLSX]

## Sheet: Supplementary Table 1
Supplementary Table 1 Labels of two group data.
Group 1: RNA-seq data from leaf, root and stem in AH
species name	sample name	tissue	replicate 1	replicate 2
Ac	AH	leaf	AH-L-1	AH-L-2
Ac	AH	root	AH-R-1	AH-R-2
Ac	AH	stem	AH-S-1	AH-S-2
Group 2: RNA-seq data from leaves in AH, AJ, Ae and Aa at 0, 2 and 14 DPI
species name	sample name	sampling point	replicate 1	replicate 2
Ac	AH	0 DPI	AH-1-1	AH-2-1
	AH	2 DPI	AH-1-2	AH-2-2
	AH	14 DPI	AH-1-3	AH-2-3
	AJ	0 DPI	AJ-1-1	AJ-2-1
	AJ	2 DPI	AJ-1-2	AJ-2-2
	AJ	14 DPI	AJ-1-3	AJ-2-3
Ae	Ae	0 DPI	Ae-1-1	Ae-2-1
	Ae	2 DPI	Ae-1-2	Ae-2-2
	Ae	14 DPI	Ae-1-3	Ae-2-3
Aa	Aa	0 DPI	Aa-1-1	Aa-2-1
	Aa	2 DPI	Aa-1-2	Aa-2-2
	Aa	14 DPI	Aa-1-3	Aa-2-3
