# Supplementary material for: Identification of Circular RNAs in Kiwifruit and Their Species-Specific Response to Bacterial Canker Pathogen Invasion
Source: Front Plant Sci. 2017 Mar 27;8:413. doi: 10.3389/fpls.2017.00413 (PMC5366334; doi:10.3389/fpls.2017.00413)
Supplement: Supplementary file 8 [file Table2.XLSX]

## Sheet: Supplementary Table 2
Supplementary Table 2 Description of circRNA and corresponding protein-coding gene of which AS events were specificly occurred at 2 and 14 DPI.
AH
circRNA id	gene id	description	expression correlation
Ac_ciRNA_02442	Achn261241	alpha-n-acetylglucosaminidase	0.339488
Ac_ciRNA_13477	Achn271021	ABC1 family protein	-0.497697
Ac_ciRNA_05132	Achn341271	Rab GDP dissociation inhibitor alpha	0.0002894
Ac_ciRNA_09799	Achn225041	amidase	-0.960772
Ac_ciRNA_00588	Achn275511	zinc finger (C3HC4-type RING finger) family protein	-0.736625
Ac_ciRNA_02443	Achn261241	alpha-N-acetylglucosaminidase family	0.523789
Ac_ciRNA_08876	Achn255411	Glutamate receptor	0.940596
Ac_ciRNA_02796	Achn285511	Serine/threonine-protein phosphatase PP2A-2 catalytic subunit	0.41038
AJ
circRNA id	gene id	description	expression correlation
Ac_ciRNA_03219	Achn051131	PREDICTED molybdenum cofactor sulfurase isoform X1	-0.710683
Ac_ciRNA_02564	Achn219241	heat- and acid-stable phosphoprotein	-0.512264
Ac_ciRNA_05912	Achn203241	Putative uncharacterized protein	0.935821
Ac_ciRNA_05702	Achn166731	PREDICTED protein CUP-SHAPED COTYLEDON 1	-0.555958
Ac_ciRNA_00917	Achn365541	DNA topoisomerase family protein	-0.560713
Ac_ciRNA_00075	Achn083141	Coffea canephora DH200 94 genomic scaffold scaffold_148	-0.830659
Ac_ciRNA_00113	Achn101861	SUMO activating enzyme 2	0.60964
Ac_ciRNA_03682	Achn011911	Pyruvate kinase	0.769898
Ae
circRNA id	gene id	description	expression correlation
Ac_ciRNA_02442	Achn261241	alpha-N-acetylglucosaminidase family	0.0269787
Ac_ciRNA_04659	Achn095481	pentatricopeptide repeat-containing protein	0.0981176
Ac_ciRNA_05949	Achn319591	Autophagy-related protein 3	-0.422656
Ac_ciRNA_13101	Achn274181	PREDICTED callose synthase 10-like	-0.869083
Ac_ciRNA_11677	Achn054641	Non-specific serine/threonine protein kinase	0.843429
Ac_ciRNA_05732	Achn299941	Pseudo response regulator putative isoform 1	0.569552
Ac_ciRNA_04842	Achn372061	Calcium-dependent protein kinase 4	0.963059
Ac_ciRNA_01150	Achn167971	Putative uncharacterized protein	-0.148418
Ac_ciRNA_13224	Achn164911	Putative uncharacterized protein	#DIV/0!
Ac_ciRNA_07826	Achn162941	Putative uncharacterized protein	-0.319618
Aa
circRNA id	gene id	description	expression correlation
Ac_ciRNA_09143	Achn183931	F-actin capping protein alpha subunit family protein	-0.702219
Ac_ciRNA_04603	Achn014721	Uncharacterized protein	-0.26612
Ac_ciRNA_05598	Achn114341	Putative uncharacterized protein	-0.0352333
Ac_ciRNA_01843	Achn279481	ACD1-like	0.551409
Ac_ciRNA_00917	Achn365541	-	0.78893
