# Supplementary material for: Identification of Circular RNAs in Kiwifruit and Their Species-Specific Response to Bacterial Canker Pathogen Invasion
Source: Front Plant Sci. 2017 Mar 27;8:413. doi: 10.3389/fpls.2017.00413 (PMC5366334; doi:10.3389/fpls.2017.00413)
Supplement: Supplementary file 9 [file Table3.XLSX]

## Sheet: Supplementary Table 3
Supplementary Table 3 List of primers used in RT-qPCR. Each row represents primers of each circRNAs.
circRNA ID	type	forward primer	reverse primer	validation
Ac_ciRNA_12788	exon	TTTCCATTTTCAACTTTGC	GAAGTCTGGAAAATCAT	NO
Ac_ciRNA_10706	exon	TTGACCTCCTGTTTCC	TGACCTTCACAGCTCCTG	YES
Ac_ciRNA_13726	exon	GTCAAAACGGAAAAGG	GGCTTTCCAGTTCCCTT	YES
Ac_ciRNA_09127	exon	AACACTTGGCTCCATCAC	ACCAAACAAAGCCTAA	YES
Ac_ciRNA_06102	exon	ACCATACACCGATAAGA	CGTGTAACGCCAGGTA	NO
Ac_ciRNA_09001	exon	TTGCGAAAGCCAAAGG	CAGAAGACGCTGATTTA	YES
Ac_ciRNA_13953	exon	TGCCCTCACTTTCTCAATAA	AGTACAGAGGGTATTGAGGAATTGG	YES
Ac_ciRNA_00513	exon	TTTCTTGACTGATGGTGC	AAACGCTTTGTTGGTG	YES
Ac_ciRNA_03013	exon	GCGGCATTGTTCACCAGA	GGCATCACGATTCTGG	YES
Ac_ciRNA_02670	exon	GCGGCATTGTTCACCAGA	GGCATCACGATTCTGG	YES
Ac_ciRNA_00102	exon	CGTGATGAGGCAACAAC	TATCGCTCAAGATCGCAAGG	YES
Ac_ciRNA_11677	exon	CAGCCTCATTCAAACCTATC	TTGGCTGACTCATACTTG	YES
Ac_ciRNA_09002	exon	TTGGCTGTCTTTTGGTG	ACACCTCCAGTACCACC	YES
Ac_ciRNA_07188	exon	ATGTTTCGCCTGTTGG	CATCCGCAAGAATGGTTA	YES
Ac_ciRNA_09536	exon	TCTTCGTCACAGCGTCA	TTGATAACAATGCCAGAC	YES
Ac_ciRNA_01568	exon	CGAAAGGGAACAACTGAAT	AGCACCAACAGCACCC	YES
Ac_ciRNA_02847	exon	CAAATGGTCAATACCCTAAT	CATCACTTGTTGTTCCGCCTTCC	YES
Ac_ciRNA_07398	exon	CCCAGGTCCCCTAAAG	TCCTGGTCTGGTTCCC	YES
Ac_ciRNA_14104	exon	ATATGGTCCTCGAATGTG	GCCTAATCCTCCTTCAA	YES
Ac_ciRNA_09015	exon	CTAATCCAGTGGAGCTATCA	AACATCAATGCTCCAGT	YES
Ac_ciRNA_00106	intron	TTCAGCAGCAGAAACAACC	ATCTGGGGAAGAGCAA	YES
Ac_ciRNA_13161	intron	TTTTGCTGCCCGAATG	ATGCTGTGGCGGACGAG	YES
Ac_ciRNA_09799	intron	GGATTGCCAGGATACCA	TGATGTCTGCCACTCTGT	YES
Ac_ciRNA_13163	intron	TTTGCTGCCCGAATGA	TTCATTGATGCTGTGGC	YES
Ac_ciRNA_00510	intron	GGGCAAATGAATACGG	CCTTGCACGCCTTGCTAAAGATGAA	YES
Ac_ciRNA_09808	intron	GGAGAAAGGATTTGGAGA	CTCCTGCTTGAATGTAAT	YES
Ac_ciRNA_03017	intron	CTAAGAAAGAGCAAAGGGAA	CCACCCCTGGAGTAAC	NO
Ac_ciRNA_11396	intron	CCTCATACCAAGCACT	AAGGCGATTTCTATCTGTG	YES
Ac_ciRNA_13224	intron	CAACCGCCTTTCCAGT	GTCGGTGTCTACGATGTGAATG	YES
Ac_ciRNA_04150	intron	TGATTTGGCAGGGAAGA	ATTTCTGCCTCCTCAT	YES
Ac_ciRNA_07445	intron	ATTTTCAGGGAACTCG	ATGGGAAGTCATTTCTGGTA	YES
Ac_ciRNA_08381	intron	GCTCGCTAGGAGTAGACAT	AACCTAACTTCGCAACAGC	YES
Ac_ciRNA_07661	intron	CGTCGTGGTTCCCTTACT	TTACCTCTGCCACAAG	NO
Ac_ciRNA_13160	intron	GACCAAATGGGAACCT	GCTCTACGCCAATAAGGTC	NO
Ac_ciRNA_04603	intron	GCACCACTCTTCTACTCCC	TGTTAGAACCAATGCTG	YES
Ac_ciRNA_00985	intron	CCTCTAACTCTGGCAACC	GGGAATGACCCAAGAG	NO
Ac_ciRNA_11957	intron	TCTTGTAGGCATTGTCG	GCTTACCGCATTCACAG	NO
Ac_ciRNA_00985	intron	CCTCTAACTCTGGCAACC	AGGTGTTGGGAATGAC	YES
Ac_ciRNA_07151	intron	CCCCAAACTCCTTCGCCACA	AGAGCCTGCGATCCAG	YES
Ac_ciRNA_00148	intron	GAGTTCAGATGCTTCGTCGGAGGG	GAAGGTAACGAACCCGAAC	YES
Ac_ciRNA_00635	intergenic region	ATCTATGATAAATCCTCCCA	TCTGCCCATCATTCACTC	YES
Ac_ciRNA_07647	intergenic region	GGGTGTTGTGGGAAGT	GACATCAACGGCTCCCT	YES
Ac_ciRNA_03004	intergenic region	GGGAAGTCTATTGATGCTAAA	AGGTCCGTAACCAGAG	YES
Ac_ciRNA_03005	intergenic region	TATTCCTATGCTGCTGTAAG	TTCAACGCCCACATTA	YES
Ac_ciRNA_11637	intergenic region	TATGTAGTAGTATGACGAGGCA	GGTTGGAATCGGATACAC	YES
Ac_ciRNA_06808	intergenic region	ACCGTTGTAGGAGTTGAA	ACCGCTGTCCATTCATACC	YES
Ac_ciRNA_07869	intergenic region	AAGCCAATTTCTAAACC	TGATCGCCGTTGAGGG	YES
Ac_ciRNA_10354	intergenic region	TATACTCTGGCATGACCTCC	CTCTTACCCACCACTCT	YES
Ac_ciRNA_00538	intergenic region	ATAGCGAGATCAAGTTTCCG	GACTTCTGTTGATTGGAGGG	NO
Ac_ciRNA_05462	intergenic region	CCAGAGGACACCGTAATG	GGTTGTTTAGGAGCAAGGAG	YES
Ac_ciRNA_11553	intergenic region	TTTCAAGACAAAGGAGGTT	CTTTCTTTATTGCTCCC	YES
Ac_ciRNA_00627	intergenic region	TTGGTGTTGAATCCGAAGG	GGTCTATCGCTGTTCCA	YES
Ac_ciRNA_06806	intergenic region	GTGAGGAACACGGTGGA	TCACTTGCCCTCCTCT	NO
Ac_ciRNA_05395	intergenic region	CCCCATTTGCTTTGTG	CTTCTCCTTACCCATTCTG	YES
Ac_ciRNA_07864	intergenic region	AGGTTTCAAGGTGTCT	GTGCCTACTTTTCCAG	YES
Ac_ciRNA_00081	intergenic region	TCTTTGAGGCAGACCAC	CAAGTCTGGGATTTCACG	YES
Ac_ciRNA_05623	intergenic region	TTTCAAGATTAGAGGGTGTC	GTTTTGCTTCAAGTTCAGA	YES
Ac_ciRNA_00521	intergenic region	CGCCGCAAGTATGGATG	CCAGTGCCAGTGTTCGTG	YES
Ac_ciRNA_10666	intergenic region	TACAAAGGCAAGTCTATTC	ATTGCGTATGAGGTGAAGTTGC	YES
Ac_ciRNA_00634	intergenic region	CCAAGTATTGCCGAGTTATG	ATCTTGTTGATCCCTTCCA	YES
Ac_ciRNA_05464	intergenic region	CTGGGAAGCGAGTTTT	TCTTCAGTGGTGGTGTTG	YES
Ac_ciRNA_04246	intergenic region	TCTGAGATACTGCCCGGACTT	TGTGCTTACTTTTACCAT	YES
Ac_ciRNA_01000	intergenic region	TACAAAGGCAAGTCTATTC	ATTGCGTATGAGGTGAAGTTGC	YES
Ac_ciRNA_07874	intergenic region	AAGACAGGATTCAGTGCCAACA	GCAGGAGGGTCTGATAG	YES
Ac_ciRNA_03111	intergenic region	TCGTGTTCTCGCTTTGT	CTCTTGAGGCTGGTGCTG	YES
Ac_ciRNA_13296	intergenic region	GTTCCTCCATCAATAAATC	CGAATCGCATAACACTTGC	YES
Ac_ciRNA_13761	intergenic region	TCCACAAGTAAATCGGCTCT	TTGGGAAACAAAGTGATGGATA	YES
Ac_ciRNA_00114	intergenic region	CGCACAGCAGTGACCGAATA	CAGTTCATCTTCGGTTT	YES
Ac_ciRNA_04455	intergenic region	TCGTGGCCTCGGCCTTTGT	TACCCATTCATTACAACAACA	YES
Ac_ciRNA_03591	intergenic region	GCTGCGGTGGAGGAGAAGAAG	CTTCCTTCGGTTCTTC	NO
Ac_ciRNA_08669	intergenic region	TTCGGCAAGGAGGTCTG	CCTGGACCCAAACAAGTA	YES
Ac_ciRNA_11635	intergenic region	CACCTCCACTTGATTGC	GCATCTTGCTTTCACA	YES
Ac_ciRNA_00633	intergenic region	GGATTATGTTGATTGGTGGTC	ATCTTGTTGATCCCTTCCA	NO
Ac_ciRNA_04317	intergenic region	TTATCAAGGTCCTCGTG	GAAATGCCTCCGTAAAT	YES
Ac_ciRNA_13894	intergenic region	CCCCTCCTTTCTTCGCCATC	TCTCGTCGCCGATAAA	YES
Ac_ciRNA_04629	intergenic region	ACGCAGAGGTCATCAGTCC	CATTTTCTTGCTACTGGA	NO
Ac_ciRNA_03720	intergenic region	AAAGTGGAGCAAGAACG	ATGTTGGCAAGATGGT	YES
Ac_ciRNA_04220	intergenic region	TGTTATTGACTATCGGGTTT	AGTCCGATAGTCAATAACA	YES
Ac_ciRNA_07428	intergenic region	GTGTCTGGGATGGCAAGT	GGTTTACAAGATGGCACT	YES
Ac_ciRNA_10374	intergenic region	AAATAACTCAAGTCCCTC	GCTTCTTAACCAGGAGTG	YES
Achn107181	protein-coding gene	TGAGAGATTCCGTTGCCCAGAAGT	TTCCTTACTCATGCGGTCTGCGAT	——
PP2A	protein-coding gene	GCAGCACATAATTCCACAGG	TTTCTGAGCCCATAACAGGAG	——
