# Supplementary material for: Identification of Circular RNAs in Kiwifruit and Their Species-Specific Response to Bacterial Canker Pathogen Invasion
Source: Front Plant Sci. 2017 Mar 27;8:413. doi: 10.3389/fpls.2017.00413 (PMC5366334; doi:10.3389/fpls.2017.00413)
Supplement: Supplementary file 11 [file Table5.XLSX]

## Sheet: Supplementary Table 5
Supplementary Table 5 Differentially expressed circRNAs that were identified from the taxon-dataset.
CircRNA id	Chromosome	Types
Ac_ciRNA_00008	Chr10	intergenic region
Ac_ciRNA_00121	Chr10	intergenic region
Ac_ciRNA_00186	Chr10	exon
Ac_ciRNA_00487	Chr11	intergenic region
Ac_ciRNA_00513	Chr11	exon
Ac_ciRNA_00928	Chr11	intergenic region
Ac_ciRNA_01000	Chr11	intergenic region
Ac_ciRNA_01209	Chr1	intergenic region
Ac_ciRNA_01432	Chr12	intergenic region
Ac_ciRNA_01669	Chr13	intergenic region
Ac_ciRNA_01832	Chr13	intergenic region
Ac_ciRNA_02066	Chr14	intergenic region
Ac_ciRNA_02382	Chr15	exon
Ac_ciRNA_02509	Chr1	intergenic region
Ac_ciRNA_02544	Chr15	intergenic region
Ac_ciRNA_02568	Chr15	intergenic region
Ac_ciRNA_02823	Chr16	exon
Ac_ciRNA_02899	Chr16	exon
Ac_ciRNA_02957	Chr16	intergenic region
Ac_ciRNA_03211	Chr17	intergenic region
Ac_ciRNA_03680	Chr18	exon
Ac_ciRNA_03729	Chr18	intergenic region
Ac_ciRNA_03836	Chr19	intron
Ac_ciRNA_04020	Chr19	intergenic region
Ac_ciRNA_04198	Chr20	intergenic region
Ac_ciRNA_04360	Chr20	intron
Ac_ciRNA_04643	Chr21	exon
Ac_ciRNA_04853	Chr21	intergenic region
Ac_ciRNA_05107	Chr22	intergenic region
Ac_ciRNA_05126	Chr22	intergenic region
Ac_ciRNA_05572	Chr23	intron
Ac_ciRNA_05759	Chr23	exon
Ac_ciRNA_05866	Chr23	intergenic region
Ac_ciRNA_06595	Chr25	intergenic region
Ac_ciRNA_06743	Chr26	exon
Ac_ciRNA_06796	Chr26	exon
Ac_ciRNA_07134	Chr26	exon
Ac_ciRNA_07288	Chr27	intergenic region
Ac_ciRNA_07541	Chr28	intergenic region
Ac_ciRNA_07741	Chr29	intergenic region
Ac_ciRNA_07973	Chr3	intergenic region
Ac_ciRNA_08270	Chr3	intron
Ac_ciRNA_08639	Chr4	exon
Ac_ciRNA_08828	Chr5	intergenic region
Ac_ciRNA_08860	Chr5	intergenic region
Ac_ciRNA_09393	Chr6	intergenic region
Ac_ciRNA_09836	Chr7	exon
Ac_ciRNA_10928	Unknow	exon
Ac_ciRNA_10948	Unknow	intergenic region
Ac_ciRNA_11434	Unknow	intergenic region
Ac_ciRNA_11445	Unknow	intergenic region
Ac_ciRNA_11613	Unknow	intergenic region
Ac_ciRNA_12228	Unknow	intergenic region
Ac_ciRNA_12523	Unknow	intergenic region
Ac_ciRNA_13110	Unknow	intron
Ac_ciRNA_13162	Unknow	intron
Ac_ciRNA_13277	Unknow	intergenic region
Ac_ciRNA_13346	Unknow	intergenic region
Ac_ciRNA_13650	Unknow	intergenic region
Ac_ciRNA_13867	Unknow	exon
Ac_ciRNA_00264	Chr10	intergenic region
Ac_ciRNA_00450	Chr11	intergenic region
Ac_ciRNA_00584	Chr11	intergenic region
Ac_ciRNA_01292	Chr12	intergenic region
Ac_ciRNA_01629	Chr13	intergenic region
Ac_ciRNA_01833	Chr13	intergenic region
Ac_ciRNA_01840	Chr13	intergenic region
Ac_ciRNA_02386	Chr15	intergenic region
Ac_ciRNA_02583	Chr15	intergenic region
Ac_ciRNA_02665	Chr15	intergenic region
Ac_ciRNA_02789	Chr15	intergenic region
Ac_ciRNA_02865	Chr16	intergenic region
Ac_ciRNA_02881	Chr16	intergenic region
Ac_ciRNA_03004	Chr16	intergenic region
Ac_ciRNA_03005	Chr16	intergenic region
Ac_ciRNA_03425	Chr17	intergenic region
Ac_ciRNA_03642	Chr18	intergenic region
Ac_ciRNA_03957	Chr19	intergenic region
Ac_ciRNA_04017	Chr19	intergenic region
Ac_ciRNA_04119	Chr20	intergenic region
Ac_ciRNA_04391	Chr20	exon
Ac_ciRNA_04520	Chr20	intergenic region
Ac_ciRNA_04679	Chr21	exon
Ac_ciRNA_04870	Chr21	intergenic region
Ac_ciRNA_05578	Chr23	intergenic region
Ac_ciRNA_05653	Chr23	intergenic region
Ac_ciRNA_05751	Chr23	intergenic region
Ac_ciRNA_06480	Chr25	exon
Ac_ciRNA_06576	Chr25	intergenic region
Ac_ciRNA_07647	Chr29	intergenic region
Ac_ciRNA_07761	Chr29	intergenic region
Ac_ciRNA_07767	Chr29	intergenic region
Ac_ciRNA_07875	Chr29	intergenic region
Ac_ciRNA_07979	Chr3	intergenic region
Ac_ciRNA_08022	Chr3	intergenic region
Ac_ciRNA_08038	Chr3	exon
Ac_ciRNA_08126	Chr3	intron
Ac_ciRNA_08506	Chr4	intergenic region
Ac_ciRNA_08668	Chr4	intergenic region
Ac_ciRNA_09019	Chr5	intergenic region
Ac_ciRNA_09143	Chr6	exon
Ac_ciRNA_09573	Chr7	intergenic region
Ac_ciRNA_10666	Chr9	intergenic region
Ac_ciRNA_10690	Chr9	intergenic region
Ac_ciRNA_11077	Unknow	intergenic region
Ac_ciRNA_11182	Unknow	intergenic region
Ac_ciRNA_11190	Unknow	intergenic region
Ac_ciRNA_11285	Unknow	intron
Ac_ciRNA_11368	Unknow	intergenic region
Ac_ciRNA_11544	Unknow	intergenic region
Ac_ciRNA_13248	Unknow	intergenic region
Ac_ciRNA_13275	Unknow	intergenic region
Ac_ciRNA_13783	Unknow	exon
Ac_ciRNA_00117	Chr10	intergenic region
Ac_ciRNA_00195	Chr10	intergenic region
Ac_ciRNA_01836	Chr13	intergenic region
Ac_ciRNA_03776	Chr19	intron
Ac_ciRNA_04871	Chr2	intron
Ac_ciRNA_08363	Chr3	intergenic region
Ac_ciRNA_08493	Chr4	intergenic region
Ac_ciRNA_13160	Unknow	intron
Ac_ciRNA_14059	Unknow	intergenic region
Ac_ciRNA_00106	Chr10	intron
Ac_ciRNA_00585	Chr11	exon
Ac_ciRNA_00641	Chr1	intergenic region
Ac_ciRNA_00660	Chr1	exon
Ac_ciRNA_00773	Chr1	intergenic region
Ac_ciRNA_00822	Chr11	intron
Ac_ciRNA_00887	Chr11	intergenic region
Ac_ciRNA_00939	Chr11	intergenic region
Ac_ciRNA_01019	Chr11	intergenic region
Ac_ciRNA_01024	Chr11	intron
Ac_ciRNA_01103	Chr12	intergenic region
Ac_ciRNA_01435	Chr1	intergenic region
Ac_ciRNA_01703	Chr13	intergenic region
Ac_ciRNA_01879	Chr13	intergenic region
Ac_ciRNA_01972	Chr13	intron
Ac_ciRNA_02053	Chr14	intergenic region
Ac_ciRNA_02266	Chr14	intergenic region
Ac_ciRNA_02273	Chr14	intron
Ac_ciRNA_02284	Chr14	intergenic region
Ac_ciRNA_02288	Chr14	intergenic region
Ac_ciRNA_02502	Chr15	intergenic region
Ac_ciRNA_02548	Chr15	intergenic region
Ac_ciRNA_02745	Chr15	exon
Ac_ciRNA_02852	Chr16	intergenic region
Ac_ciRNA_02954	Chr16	intergenic region
Ac_ciRNA_03131	Chr17	intergenic region
Ac_ciRNA_03426	Chr17	intergenic region
Ac_ciRNA_03605	Chr18	exon
Ac_ciRNA_03908	Chr19	exon
Ac_ciRNA_04006	Chr19	intergenic region
Ac_ciRNA_04012	Chr19	intergenic region
Ac_ciRNA_04236	Chr20	intron
Ac_ciRNA_04241	Chr20	intergenic region
Ac_ciRNA_04776	Chr2	intergenic region
Ac_ciRNA_04912	Chr21	intergenic region
Ac_ciRNA_05053	Chr22	intergenic region
Ac_ciRNA_05305	Chr23	intergenic region
Ac_ciRNA_05458	Chr23	intron
Ac_ciRNA_05560	Chr23	exon
Ac_ciRNA_05650	Chr23	intergenic region
Ac_ciRNA_05675	Chr23	intergenic region
Ac_ciRNA_05874	Chr2	intergenic region
Ac_ciRNA_05985	Chr24	intergenic region
Ac_ciRNA_06037	Chr24	exon
Ac_ciRNA_06516	Chr25	exon
Ac_ciRNA_07022	Chr26	intergenic region
Ac_ciRNA_07151	Chr27	intron
Ac_ciRNA_07193	Chr27	exon
Ac_ciRNA_07747	Chr29	intergenic region
Ac_ciRNA_07876	Chr29	intergenic region
Ac_ciRNA_08321	Chr3	intergenic region
Ac_ciRNA_08434	Chr3	exon
Ac_ciRNA_08892	Chr5	exon
Ac_ciRNA_09123	Chr5	exon
Ac_ciRNA_09374	Chr6	intergenic region
Ac_ciRNA_09477	Chr6	intron
Ac_ciRNA_09492	Chr6	intergenic region
Ac_ciRNA_10369	Chr8	exon
Ac_ciRNA_10448	Chr8	intergenic region
Ac_ciRNA_10794	Chr9	intergenic region
Ac_ciRNA_10804	Chr9	intergenic region
Ac_ciRNA_10903	Unknow	exon
Ac_ciRNA_10967	Unknow	intergenic region
Ac_ciRNA_11012	Unknow	exon
Ac_ciRNA_11034	Unknow	exon
Ac_ciRNA_11237	Unknow	intergenic region
Ac_ciRNA_11393	Unknow	intergenic region
Ac_ciRNA_11428	Unknow	intron
Ac_ciRNA_11585	Unknow	intergenic region
Ac_ciRNA_11672	Unknow	intergenic region
Ac_ciRNA_11676	Unknow	exon
Ac_ciRNA_11767	Unknow	intergenic region
Ac_ciRNA_11793	Unknow	intergenic region
Ac_ciRNA_12360	Unknow	exon
Ac_ciRNA_12390	Unknow	intergenic region
Ac_ciRNA_12395	Unknow	intron
Ac_ciRNA_12460	Unknow	exon
Ac_ciRNA_12666	Unknow	intergenic region
Ac_ciRNA_13102	Unknow	exon
Ac_ciRNA_13175	Unknow	intergenic region
Ac_ciRNA_13185	Unknow	intergenic region
Ac_ciRNA_13218	Unknow	intergenic region
Ac_ciRNA_13230	Unknow	intergenic region
Ac_ciRNA_13526	Unknow	exon
Ac_ciRNA_13645	Unknow	intergenic region
Ac_ciRNA_13787	Unknow	intergenic region
Ac_ciRNA_13837	Unknow	exon
Ac_ciRNA_13929	Unknow	intergenic region
Ac_ciRNA_00032	Chr10	intron
Ac_ciRNA_00705	Chr1	intergenic region
Ac_ciRNA_00708	Chr1	exon
Ac_ciRNA_01212	Chr1	intergenic region
Ac_ciRNA_01302	Chr12	intergenic region
Ac_ciRNA_01457	Chr12	intergenic region
Ac_ciRNA_01962	Chr13	exon
Ac_ciRNA_03372	Chr17	exon
Ac_ciRNA_03433	Chr18	exon
Ac_ciRNA_03937	Chr19	intron
Ac_ciRNA_04276	Chr20	intergenic region
Ac_ciRNA_04433	Chr20	intron
Ac_ciRNA_04795	Chr2	intergenic region
Ac_ciRNA_04943	Chr21	intron
Ac_ciRNA_05703	Chr23	intergenic region
Ac_ciRNA_05732	Chr2	exon
Ac_ciRNA_05797	Chr23	intergenic region
Ac_ciRNA_06832	Chr26	intergenic region
Ac_ciRNA_07385	Chr28	intergenic region
Ac_ciRNA_07653	Chr29	intergenic region
Ac_ciRNA_07675	Chr29	intergenic region
Ac_ciRNA_08025	Chr3	exon
Ac_ciRNA_08346	Chr3	exon
Ac_ciRNA_08583	Chr4	intergenic region
Ac_ciRNA_09108	Chr5	intergenic region
Ac_ciRNA_09320	Chr6	exon
Ac_ciRNA_09346	Chr6	intron
Ac_ciRNA_10165	Chr8	intergenic region
Ac_ciRNA_10389	Chr8	exon
Ac_ciRNA_10766	Chr9	intergenic region
Ac_ciRNA_11260	Unknow	intergenic region
Ac_ciRNA_11315	Unknow	intergenic region
Ac_ciRNA_11774	Unknow	intergenic region
Ac_ciRNA_12582	Unknow	intergenic region
Ac_ciRNA_12966	Unknow	intergenic region
Ac_ciRNA_13157	Unknow	intergenic region
Ac_ciRNA_13679	Unknow	intergenic region
Ac_ciRNA_14124	Unknow	intergenic region
Ac_ciRNA_14134	Unknow	intergenic region
Ac_ciRNA_00499	Chr11	intergenic region
Ac_ciRNA_02608	Chr15	intergenic region
Ac_ciRNA_04522	Chr20	intergenic region
Ac_ciRNA_05992	Chr24	intergenic region
Ac_ciRNA_10716	Chr9	exon
Ac_ciRNA_10917	Unknow	intergenic region
Ac_ciRNA_11758	Unknow	intron
Ac_ciRNA_00437	Chr11	intergenic region
Ac_ciRNA_00523	Chr11	intergenic region
Ac_ciRNA_02146	Chr14	intergenic region
Ac_ciRNA_02670	Chr15	exon
Ac_ciRNA_02851	Chr16	intergenic region
Ac_ciRNA_02880	Chr16	intergenic region
Ac_ciRNA_03106	Chr17	intergenic region
Ac_ciRNA_03219	Chr17	intron
Ac_ciRNA_03854	Chr19	intergenic region
Ac_ciRNA_04120	Chr20	intergenic region
Ac_ciRNA_04242	Chr20	intergenic region
Ac_ciRNA_04511	Chr20	intron
Ac_ciRNA_04962	Chr21	intergenic region
Ac_ciRNA_05547	Chr23	intergenic region
Ac_ciRNA_05555	Chr23	intergenic region
Ac_ciRNA_05588	Chr23	exon
Ac_ciRNA_05647	Chr23	intergenic region
Ac_ciRNA_06090	Chr24	intron
Ac_ciRNA_07278	Chr27	exon
Ac_ciRNA_07301	Chr27	intergenic region
Ac_ciRNA_07891	Chr29	intergenic region
Ac_ciRNA_08579	Chr4	intergenic region
Ac_ciRNA_08628	Chr4	intergenic region
Ac_ciRNA_08692	Chr4	exon
Ac_ciRNA_09506	Chr6	exon
Ac_ciRNA_10061	Chr8	intergenic region
Ac_ciRNA_10373	Chr8	intergenic region
Ac_ciRNA_10512	Chr8	intergenic region
Ac_ciRNA_10569	Chr8	intergenic region
Ac_ciRNA_10825	Chr9	intergenic region
Ac_ciRNA_10848	Chr9	intergenic region
Ac_ciRNA_11476	Unknow	intron
Ac_ciRNA_11502	Unknow	intergenic region
Ac_ciRNA_12956	Unknow	intergenic region
Ac_ciRNA_13224	Unknow	intron
Ac_ciRNA_01219	Chr1	intergenic region
Ac_ciRNA_01759	Chr13	intergenic region
Ac_ciRNA_02506	Chr15	exon
Ac_ciRNA_03093	Chr17	exon
Ac_ciRNA_04622	Chr21	exon
Ac_ciRNA_05794	Chr23	intergenic region
Ac_ciRNA_06458	Chr25	intergenic region
Ac_ciRNA_06627	Chr2	exon
Ac_ciRNA_07244	Chr27	exon
Ac_ciRNA_07314	Chr28	intergenic region
Ac_ciRNA_07991	Chr3	exon
Ac_ciRNA_08073	Chr3	intergenic region
Ac_ciRNA_08420	Chr3	intron
Ac_ciRNA_08637	Chr4	exon
Ac_ciRNA_09342	Chr6	exon
Ac_ciRNA_10489	Chr8	intron
Ac_ciRNA_14051	Unknow	exon
Ac_ciRNA_00560	Chr11	intergenic region
Ac_ciRNA_00945	Chr1	exon
Ac_ciRNA_01100	Chr12	exon
Ac_ciRNA_01158	Chr12	exon
Ac_ciRNA_02330	Chr14	intron
Ac_ciRNA_03042	Chr1	intergenic region
Ac_ciRNA_03769	Chr18	exon
Ac_ciRNA_04319	Chr20	intergenic region
Ac_ciRNA_04502	Chr20	intergenic region
Ac_ciRNA_04826	Chr21	intergenic region
Ac_ciRNA_04887	Chr21	intergenic region
Ac_ciRNA_05029	Chr22	intergenic region
Ac_ciRNA_05375	Chr23	intergenic region
Ac_ciRNA_06083	Chr24	intergenic region
Ac_ciRNA_06347	Chr25	intergenic region
Ac_ciRNA_06565	Chr25	exon
Ac_ciRNA_06763	Chr26	intron
Ac_ciRNA_06773	Chr26	exon
Ac_ciRNA_07118	Chr26	exon
Ac_ciRNA_07919	Chr29	intergenic region
Ac_ciRNA_09748	Chr7	exon
Ac_ciRNA_09751	Chr7	intron
Ac_ciRNA_10072	Chr8	intergenic region
Ac_ciRNA_10672	Chr9	exon
Ac_ciRNA_10792	Chr9	intergenic region
Ac_ciRNA_10968	Unknow	intergenic region
Ac_ciRNA_11082	Unknow	exon
Ac_ciRNA_12349	Unknow	exon
Ac_ciRNA_12532	Unknow	exon
Ac_ciRNA_12789	Unknow	exon
Ac_ciRNA_13094	Unknow	intron
Ac_ciRNA_13484	Unknow	exon
Ac_ciRNA_13598	Unknow	intergenic region
Ac_ciRNA_13654	Unknow	intergenic region
Ac_ciRNA_14096	Unknow	intergenic region
Ac_ciRNA_04154	Chr20	intergenic region
Ac_ciRNA_07112	Chr26	exon
Ac_ciRNA_10942	Unknow	intergenic region
Ac_ciRNA_11392	Unknow	intergenic region
Ac_ciRNA_03656	Chr18	intron
Ac_ciRNA_04392	Chr20	exon
Ac_ciRNA_12467	Unknow	intergenic region
Ac_ciRNA_01028	Chr11	intergenic region
Ac_ciRNA_01459	Chr12	intergenic region
Ac_ciRNA_02796	Chr15	exon
Ac_ciRNA_02876	Chr16	intergenic region
Ac_ciRNA_04761	Chr21	intron
Ac_ciRNA_07829	Chr29	exon
Ac_ciRNA_08064	Chr3	exon
Ac_ciRNA_08092	Chr3	intergenic region
Ac_ciRNA_08220	Chr3	intergenic region
Ac_ciRNA_09000	Chr5	exon
Ac_ciRNA_09053	Chr5	intergenic region
Ac_ciRNA_09604	Chr7	intergenic region
Ac_ciRNA_10931	Unknow	intergenic region
Ac_ciRNA_10956	Unknow	intergenic region
Ac_ciRNA_11850	Unknow	intergenic region
Ac_ciRNA_13205	Unknow	exon
Ac_ciRNA_13367	Unknow	intergenic region
Ac_ciRNA_00346	Chr11	intergenic region
Ac_ciRNA_01038	Chr1	intergenic region
Ac_ciRNA_01466	Chr12	intergenic region
Ac_ciRNA_02786	Chr15	exon
Ac_ciRNA_03295	Chr17	intergenic region
Ac_ciRNA_03590	Chr18	intergenic region
Ac_ciRNA_03711	Chr18	intergenic region
Ac_ciRNA_04849	Chr2	exon
Ac_ciRNA_05249	Chr22	intergenic region
Ac_ciRNA_05492	Chr23	intergenic region
Ac_ciRNA_05805	Chr23	intergenic region
Ac_ciRNA_06502	Chr25	intergenic region
Ac_ciRNA_06960	Chr26	intergenic region
Ac_ciRNA_07298	Chr27	exon
Ac_ciRNA_07820	Chr29	intergenic region
Ac_ciRNA_07955	Chr29	intergenic region
Ac_ciRNA_08234	Chr3	intergenic region
Ac_ciRNA_08582	Chr4	intergenic region
Ac_ciRNA_08734	Chr4	intergenic region
Ac_ciRNA_09096	Chr5	intron
Ac_ciRNA_09745	Chr7	intron
Ac_ciRNA_09873	Chr8	intergenic region
Ac_ciRNA_09927	Chr8	intergenic region
Ac_ciRNA_09999	Chr8	intron
Ac_ciRNA_10087	Chr8	intergenic region
Ac_ciRNA_10292	Chr8	intergenic region
Ac_ciRNA_11384	Unknow	intergenic region
Ac_ciRNA_11884	Unknow	intergenic region
Ac_ciRNA_11952	Unknow	intergenic region
Ac_ciRNA_11970	Unknow	intergenic region
Ac_ciRNA_12167	Unknow	intergenic region
Ac_ciRNA_12177	Unknow	intergenic region
Ac_ciRNA_12581	Unknow	intergenic region
Ac_ciRNA_13002	Unknow	intron
Ac_ciRNA_13244	Unknow	intergenic region
Ac_ciRNA_13639	Unknow	intergenic region
Ac_ciRNA_13965	Unknow	intergenic region
Ac_ciRNA_01112	Chr12	intergenic region
Ac_ciRNA_03787	Chr1	exon
Ac_ciRNA_04919	Chr21	intergenic region
Ac_ciRNA_08796	Chr5	exon
Ac_ciRNA_10350	Chr8	intergenic region
Ac_ciRNA_11138	Unknow	exon
Ac_ciRNA_12894	Unknow	intergenic region
Ac_ciRNA_13226	Unknow	intergenic region
Ac_ciRNA_08332	Chr3	exon
Ac_ciRNA_09439	Chr6	exon
Ac_ciRNA_07575	Chr28	intron
Ac_ciRNA_00081	Chr10	intergenic region
Ac_ciRNA_00693	Chr1	intergenic region
Ac_ciRNA_00812	Chr11	intergenic region
Ac_ciRNA_01226	Chr1	intergenic region
Ac_ciRNA_01717	Chr13	intergenic region
Ac_ciRNA_02971	Chr16	intron
Ac_ciRNA_07070	Chr26	intergenic region
Ac_ciRNA_07335	Chr28	intergenic region
Ac_ciRNA_09145	Chr6	intergenic region
Ac_ciRNA_09556	Chr7	intron
Ac_ciRNA_09878	Chr8	intergenic region
Ac_ciRNA_13386	Unknow	intergenic region
Ac_ciRNA_13953	Unknow	exon
Ac_ciRNA_00034	Chr10	exon
Ac_ciRNA_00167	Chr10	intergenic region
Ac_ciRNA_00348	Chr11	exon
Ac_ciRNA_01316	Chr12	exon
Ac_ciRNA_01495	Chr12	intergenic region
Ac_ciRNA_02014	Chr1	intergenic region
Ac_ciRNA_02625	Chr15	exon
Ac_ciRNA_02651	Chr15	intron
Ac_ciRNA_02793	Chr15	intergenic region
Ac_ciRNA_03633	Chr18	intergenic region
Ac_ciRNA_04024	Chr19	intergenic region
Ac_ciRNA_04177	Chr20	intergenic region
Ac_ciRNA_04220	Chr20	intergenic region
Ac_ciRNA_04917	Chr21	intergenic region
Ac_ciRNA_05350	Chr23	exon
Ac_ciRNA_05914	Chr24	intron
Ac_ciRNA_07802	Chr29	intergenic region
Ac_ciRNA_09122	Chr5	exon
Ac_ciRNA_09646	Chr7	intron
Ac_ciRNA_10360	Chr8	intergenic region
Ac_ciRNA_11068	Unknow	intergenic region
Ac_ciRNA_11271	Unknow	intergenic region
Ac_ciRNA_11617	Unknow	intergenic region
Ac_ciRNA_11629	Unknow	intergenic region
Ac_ciRNA_11888	Unknow	intergenic region
Ac_ciRNA_12230	Unknow	intergenic region
Ac_ciRNA_12761	Unknow	intergenic region
Ac_ciRNA_12869	Unknow	intron
Ac_ciRNA_13974	Unknow	intergenic region
Ac_ciRNA_01688	Chr13	intergenic region
Ac_ciRNA_02331	Chr14	intron
Ac_ciRNA_04997	Chr2	intergenic region
Ac_ciRNA_07610	Chr28	intergenic region
Ac_ciRNA_09304	Chr6	intergenic region
Ac_ciRNA_10354	Chr8	intergenic region
Ac_ciRNA_13161	Unknow	intron
Ac_ciRNA_13847	Unknow	intergenic region
Ac_ciRNA_00549	Chr11	intergenic region
Ac_ciRNA_00903	Chr11	intergenic region
Ac_ciRNA_02847	Chr16	exon
Ac_ciRNA_03575	Chr1	intergenic region
Ac_ciRNA_04106	Chr20	intergenic region
Ac_ciRNA_07398	Chr28	exon
Ac_ciRNA_08894	Chr5	intergenic region
Ac_ciRNA_10513	Chr8	intergenic region
Ac_ciRNA_11639	Unknow	intergenic region
Ac_ciRNA_13527	Unknow	intron
Ac_ciRNA_05239	Chr22	intergenic region
Ac_ciRNA_00009	Chr10	intron
Ac_ciRNA_08950	Chr5	intergenic region
Ac_ciRNA_12996	Unknow	intergenic region
Ac_ciRNA_00017	Chr10	exon
Ac_ciRNA_00103	Chr10	exon
Ac_ciRNA_00270	Chr10	intergenic region
Ac_ciRNA_00530	Chr11	intron
Ac_ciRNA_00605	Chr11	intergenic region
Ac_ciRNA_00644	Chr1	intergenic region
Ac_ciRNA_00683	Chr1	exon
Ac_ciRNA_01077	Chr12	intergenic region
Ac_ciRNA_01094	Chr12	intergenic region
Ac_ciRNA_03121	Chr17	intron
Ac_ciRNA_03491	Chr18	intergenic region
Ac_ciRNA_03625	Chr18	exon
Ac_ciRNA_03737	Chr18	intergenic region
Ac_ciRNA_04069	Chr1	exon
Ac_ciRNA_04305	Chr20	intergenic region
Ac_ciRNA_04830	Chr2	intergenic region
Ac_ciRNA_04898	Chr21	intergenic region
Ac_ciRNA_05127	Chr22	exon
Ac_ciRNA_05256	Chr22	intron
Ac_ciRNA_05591	Chr23	intergenic region
Ac_ciRNA_05929	Chr24	exon
Ac_ciRNA_05998	Chr24	intergenic region
Ac_ciRNA_06184	Chr24	intergenic region
Ac_ciRNA_06234	Chr24	intergenic region
Ac_ciRNA_06481	Chr25	exon
Ac_ciRNA_06900	Chr26	intergenic region
Ac_ciRNA_07272	Chr27	exon
Ac_ciRNA_07349	Chr28	intergenic region
Ac_ciRNA_07595	Chr28	intron
Ac_ciRNA_07654	Chr29	intergenic region
Ac_ciRNA_07789	Chr29	exon
Ac_ciRNA_07928	Chr29	intron
Ac_ciRNA_07931	Chr29	intergenic region
Ac_ciRNA_08026	Chr3	intron
Ac_ciRNA_08089	Chr3	intergenic region
Ac_ciRNA_08196	Chr3	intergenic region
Ac_ciRNA_08201	Chr3	intergenic region
Ac_ciRNA_08959	Chr5	exon
Ac_ciRNA_08967	Chr5	exon
Ac_ciRNA_08997	Chr5	intergenic region
Ac_ciRNA_09121	Chr5	exon
Ac_ciRNA_09307	Chr6	intergenic region
Ac_ciRNA_09417	Chr6	exon
Ac_ciRNA_09611	Chr7	intergenic region
Ac_ciRNA_09801	Chr7	exon
Ac_ciRNA_10007	Chr8	exon
Ac_ciRNA_10657	Chr9	intergenic region
Ac_ciRNA_11046	Unknow	intergenic region
Ac_ciRNA_11172	Unknow	intergenic region
Ac_ciRNA_11238	Unknow	intergenic region
Ac_ciRNA_11362	Unknow	intergenic region
Ac_ciRNA_11483	Unknow	intergenic region
Ac_ciRNA_11800	Unknow	intergenic region
Ac_ciRNA_11926	Unknow	intergenic region
Ac_ciRNA_12445	Unknow	intergenic region
Ac_ciRNA_12453	Unknow	intron
Ac_ciRNA_12598	Unknow	intergenic region
Ac_ciRNA_12654	Unknow	intergenic region
Ac_ciRNA_13246	Unknow	intergenic region
Ac_ciRNA_13296	Unknow	intergenic region
Ac_ciRNA_13638	Unknow	intergenic region
Ac_ciRNA_14132	Unknow	intergenic region
Ac_ciRNA_00134	Chr10	intergenic region
Ac_ciRNA_00917	Chr1	exon
Ac_ciRNA_04394	Chr20	intron
Ac_ciRNA_06365	Chr25	intron
Ac_ciRNA_07692	Chr29	intergenic region
Ac_ciRNA_11637	Unknow	intergenic region
Ac_ciRNA_12329	Unknow	exon
Ac_ciRNA_01159	Chr12	exon
Ac_ciRNA_03027	Chr16	exon
Ac_ciRNA_04243	Chr20	intergenic region
Ac_ciRNA_10891	Unknow	intergenic region
Ac_ciRNA_14107	Unknow	intron
Ac_ciRNA_06897	Chr26	intergenic region
Ac_ciRNA_14168	Unknow	intergenic region
Ac_ciRNA_01605	Chr13	intergenic region
Ac_ciRNA_02161	Chr14	intergenic region
Ac_ciRNA_02626	Chr15	intergenic region
Ac_ciRNA_03710	Chr18	exon
Ac_ciRNA_04371	Chr20	intron
Ac_ciRNA_05678	Chr23	intergenic region
Ac_ciRNA_06183	Chr24	intergenic region
Ac_ciRNA_06361	Chr25	intergenic region
Ac_ciRNA_06667	Chr25	intergenic region
Ac_ciRNA_06985	Chr26	intergenic region
Ac_ciRNA_07128	Chr26	exon
Ac_ciRNA_07853	Chr29	intergenic region
Ac_ciRNA_08111	Chr3	exon
Ac_ciRNA_09435	Chr6	intergenic region
Ac_ciRNA_09814	Chr7	intergenic region
Ac_ciRNA_10055	Chr8	intergenic region
Ac_ciRNA_10129	Chr8	intergenic region
Ac_ciRNA_10132	Chr8	intergenic region
Ac_ciRNA_11072	Unknow	intergenic region
Ac_ciRNA_11651	Unknow	intergenic region
Ac_ciRNA_12450	Unknow	intergenic region
Ac_ciRNA_12543	Unknow	exon
Ac_ciRNA_12998	Unknow	intron
Ac_ciRNA_12999	Unknow	intron
Ac_ciRNA_13118	Unknow	intron
Ac_ciRNA_13490	Unknow	intergenic region
Ac_ciRNA_13884	Unknow	intron
Ac_ciRNA_14154	Unknow	intron
Ac_ciRNA_14184	Unknow	intron
