# Supplementary material for: Identification of Circular RNAs in Kiwifruit and Their Species-Specific Response to Bacterial Canker Pathogen Invasion
Source: Front Plant Sci. 2017 Mar 27;8:413. doi: 10.3389/fpls.2017.00413 (PMC5366334; doi:10.3389/fpls.2017.00413)
Supplement: Supplementary file 12 [file Table6.XLSX]

## Sheet: Supplementary Table 6
Supplementary Table 6 Pairwise gene expression correlation analysis for circRNAs and corresponding parent genes.
Pair class	Total number of correlations	Pearson correlation threshold: percent of pairs (p-value <0.05)
		rho>0	rho>0.1	rho>0.2	rho>0.3	rho>0.4	rho>0.5	rho>0.6	rho>0.7	rho>0.8	rho>0.9
		rho<0	rho<-0.1	rho<-0.2	rho<-0.3	rho<-0.4	rho<-0.5	rho<-0.6	rho<-0.7	rho<-0.8	rho<-0.9
exonic circRNA–protein-coding gene	684
		15.33	15.33	15.33	15.33	15.33	10.51	6.86	3.65	1.17	0.15
		8.33	8.33	8.33	8.33	8.33	4.09	1.46	0.29	0	0
intronic circRNA–protein-coding gene	442
		19.64	19.64	19.64	19.64	19.64	14.22	9.26	4.97	2.03	0.45
		5.19	5.19	5.19	5.19	5.19	2.03	0.68	0.23	0	0
