# Supplementary material for: Identification of Circular RNAs in Kiwifruit and Their Species-Specific Response to Bacterial Canker Pathogen Invasion
Source: Front Plant Sci. 2017 Mar 27;8:413. doi: 10.3389/fpls.2017.00413 (PMC5366334; doi:10.3389/fpls.2017.00413)
Supplement: Supplementary file 13 [file Table7.XLSX]

## Sheet: Supplementary Table 7
Supplementary Table 7 Gene ontology (GO) enrichment analysis for parent protein-coding genes significantly and positively correlated to circRNAs.
GO id	p-value	GO term	ontology
GO:0010220	0.00549679	positive regulation of vernalization response	BP
GO:0031167	0.00665473	rRNA methylation	BP
GO:0009081	0.00910812	branched-chain amino acid metabolic process	BP
GO:0009590	0.00981043	detection of gravity	BP
GO:0080183	0.0103338	response to photooxidative stress	BP
GO:0001503	0.0108471	ossification	BP
GO:0032206	0.0108471	positive regulation of telomere maintenance	BP
GO:0032481	0.0108471	positive regulation of type I interferon production	BP
GO:0043330	0.0108471	response to exogenous dsRNA	BP
GO:0035336	0.0116243	long-chain fatty-acyl-CoA metabolic process	BP
GO:0002084	0.0127579	protein depalmitoylation	BP
GO:0019918	0.0137729	peptidyl-arginine methylation, to symmetrical-dimethyl arginine	BP
GO:0030048	0.0160474	actin filament-based movement	BP
GO:0043550	0.0169634	regulation of lipid kinase activity	BP
GO:0006423	0.017005	cysteinyl-tRNA aminoacylation	BP
GO:0006749	0.0179294	glutathione metabolic process	BP
GO:2000026	0.0183109	regulation of multicellular organismal development	BP
GO:0042853	0.018897	L-alanine catabolic process	BP
GO:0070981	0.0216	L-asparagine biosynthetic process	BP
GO:0045944	0.0222626	positive regulation of transcription from RNA polymerase II promoter	BP
GO:0009405	0.0226084	pathogenesis	BP
GO:0031937	0.0236345	positive regulation of chromatin silencing	BP
GO:0061087	0.0236345	positive regulation of histone H3-K27 methylation	BP
GO:0070829	0.0236345	heterochromatin maintenance	BP
GO:0010358	0.0248331	leaf shaping	BP
GO:0009861	0.0255095	jasmonic acid and ethylene-dependent systemic resistance	BP
GO:0031053	0.0255233	primary miRNA processing	BP
GO:1900111	0.0257199	positive regulation of histone H3-K9 dimethylation	BP
GO:0031929	0.0262003	TOR signaling	BP
GO:0006542	0.0266627	glutamine biosynthetic process	BP
GO:0009306	0.0276844	protein secretion	BP
GO:0008152	0.02813	metabolic process	BP
GO:0010148	0.0281647	transpiration	BP
GO:0010187	0.0284647	negative regulation of seed germination	BP
GO:0009772	0.0305682	photosynthetic electron transport in photosystem II	BP
GO:1900363	0.0319559	regulation of mRNA polyadenylation	BP
GO:0006536	0.0325273	glutamate metabolic process	BP
GO:0045292	0.0326114	mRNA cis splicing, via spliceosome	BP
GO:0034969	0.0329208	histone arginine methylation	BP
GO:0040019	0.0347804	positive regulation of embryonic development	BP
GO:2000234	0.0347804	positive regulation of rRNA processing	BP
GO:0009635	0.0353096	response to herbicide	BP
GO:0009684	0.0360208	indoleacetic acid biosynthetic process	BP
GO:0044030	0.0360245	regulation of DNA methylation	BP
GO:0006400	0.0389247	tRNA modification	BP
GO:0006370	0.0395219	7-methylguanosine mRNA capping	BP
GO:0010507	0.0402713	negative regulation of autophagy	BP
GO:0051693	0.0412347	actin filament capping	BP
GO:0009303	0.0428769	rRNA transcription	BP
GO:0006564	0.0430704	L-serine biosynthetic process	BP
GO:0040008	0.0434376	regulation of growth	BP
GO:0006418	0.0438512	tRNA aminoacylation for protein translation	BP
GO:0006506	0.0443093	GPI anchor biosynthetic process	BP
GO:0051017	0.046988	actin filament bundle assembly	BP
GO:0010287	0.00382342	plastoglobule	CC
GO:0031083	0.00397152	BLOC-1 complex	CC
GO:0005846	0.0109747	nuclear cap binding complex	CC
GO:0008290	0.0111835	F-actin capping protein complex	CC
GO:0070772	0.0169634	PAS complex	CC
GO:0042651	0.0183187	thylakoid membrane	CC
GO:0031931	0.0262003	TORC1 complex	CC
GO:0000781	0.0403222	chromosome, telomeric region	CC
GO:0004032	0.00252118	alditol:NADP+ 1-oxidoreductase activity	MF
GO:0008193	0.00280897	tRNA guanylyltransferase activity	MF
GO:0009496	0.00355873	plastoquinol--plastocyanin reductase activity	MF
GO:0010012	0.0041965	steroid 22-alpha hydroxylase activity	MF
GO:0033834	0.00440094	kaempferol 3-O-galactosyltransferase activity	MF
GO:0045158	0.00560974	electron transporter, transferring electrons within cytochrome b6/f complex of photosystem II activity	MF
GO:0010242	0.00669837	oxygen evolving activity	MF
GO:0008237	0.00729009	metallopeptidase activity	MF
GO:0046537	0.00739892	2,3-bisphosphoglycerate-independent phosphoglycerate mutase activity	MF
GO:0008276	0.00780321	protein methyltransferase activity	MF
GO:0052654	0.00910812	L-leucine transaminase activity	MF
GO:0052655	0.00910812	L-valine transaminase activity	MF
GO:0052656	0.00910812	L-isoleucine transaminase activity	MF
GO:0030785	0.0103471	[ribulose-bisphosphate carboxylase]-lysine N-methyltransferase activity	MF
GO:0002151	0.0108471	G-quadruplex RNA binding	MF
GO:0042826	0.0108471	histone deacetylase binding	MF
GO:0051880	0.0108471	G-quadruplex DNA binding	MF
GO:0000339	0.0109747	RNA cap binding	MF
GO:0043864	0.0115098	indoleacetamide hydrolase activity	MF
GO:0008121	0.0116517	ubiquinol-cytochrome-c reductase activity	MF
GO:0008474	0.0127579	palmitoyl-(protein) hydrolase activity	MF
GO:0004351	0.0129752	glutamate decarboxylase activity	MF
GO:0004817	0.017005	cysteine-tRNA ligase activity	MF
GO:0004362	0.0179294	glutathione-disulfide reductase activity	MF
GO:0009702	0.0185276	L-arabinokinase activity	MF
GO:0004021	0.018897	L-alanine:2-oxoglutarate aminotransferase activity	MF
GO:0003725	0.0197236	double-stranded RNA binding	MF
GO:0004321	0.0244702	fatty-acyl-CoA synthase activity	MF
GO:0004066	0.0248761	asparagine synthase (glutamine-hydrolyzing) activity	MF
GO:0080019	0.0266587	fatty-acyl-CoA reductase (alcohol-forming) activity	MF
GO:0004356	0.0266627	glutamate-ammonia ligase activity	MF
GO:0045156	0.0267383	electron transporter, transferring electrons within the cyclic electron transport pathway of photosynthesis activity	MF
GO:0001047	0.0293247	core promoter binding	MF
GO:0005516	0.0313582	calmodulin binding	MF
GO:0004407	0.0344887	histone deacetylase activity	MF
GO:0008469	0.03467	histone-arginine N-methyltransferase activity	MF
GO:0000975	0.0347804	regulatory region DNA binding	MF
GO:0004812	0.0356097	aminoacyl-tRNA ligase activity	MF
GO:0008144	0.0364583	drug binding	MF
GO:0004647	0.0414381	phosphoserine phosphatase activity	MF
GO:0032041	0.0414576	NAD-dependent histone deacetylase activity (H3-K14 specific)	MF
GO:0016303	0.043078	1-phosphatidylinositol-3-kinase activity	MF
GO:0008173	0.0464653	RNA methyltransferase activity	MF
GO:0008970	0.0489299	phosphatidylcholine 1-acylhydrolase activity	MF
