# Supplementary material for: Identification of Circular RNAs in Kiwifruit and Their Species-Specific Response to Bacterial Canker Pathogen Invasion
Source: Front Plant Sci. 2017 Mar 27;8:413. doi: 10.3389/fpls.2017.00413 (PMC5366334; doi:10.3389/fpls.2017.00413)
Supplement: Supplementary file 14 [file Table8.XLSX]

## Sheet: Supplementary Table 8
Supplementary Table 8 The input file of biological traits for WGCNA.
Sample name	trait 1	trait 2	trait 3
AH-1-1	0	0	Ac
AH-1-2	751	2	Ac
AH-1-3	7708	14	Ac
AH-2-1	0	0	Ac
AH-2-2	682	2	Ac
AH-2-3	5437	14	Ac
AJ-1-1	0	0	Ac
AJ-1-2	118	2	Ac
AJ-1-3	2007	14	Ac
AJ-2-1	0	0	Ac
AJ-2-2	103	2	Ac
AJ-2-3	2519	14	Ac
Ae-1-1	0	0	Ae
Ae-1-2	48	2	Ae
Ae-1-3	505	14	Ae
Ae-2-1	0	0	Ae
Ae-2-2	42	2	Ae
Ae-2-3	902	14	Ae
Aa-1-1	0	0	Aa
Aa-1-2	13	2	Aa
Aa-1-3	1638	14	Aa
Aa-2-1	0	0	Aa
Aa-2-2	18	2	Aa
Aa-2-3	2064	14	Aa
The first column represents the sample name.
The column "trait 1" represents the size of area with green fluorescence on kiwifruit leaves during the invasion of Psa which were calculated using Image J. The column "trait 2" represents the sampling point and the column "trait 3" represents the species name of the sample.
