# Supplementary material for: Identification of Circular RNAs in Kiwifruit and Their Species-Specific Response to Bacterial Canker Pathogen Invasion
Source: Front Plant Sci. 2017 Mar 27;8:413. doi: 10.3389/fpls.2017.00413 (PMC5366334; doi:10.3389/fpls.2017.00413)
Supplement: Supplementary file 15 [file Table9.XLSX]

## Sheet: Supplementary Table 9
Supplementary Table 9 Gene ontology (GO) enrichment analysis for protein-coding genes within species-specific modules.
ID	Description	q-value	module id
GO:0007049	cell cycle	0.0149273	2
GO:0009514	glyoxysome	0.0391004	2
GO:0003735	structural constituent of ribosome	7.07e-06	3
GO:0004807	triose-phosphate isomerase activity	0.0184429	3
GO:0005739	mitochondrion	0.0109478	3
GO:0005788	endoplasmic reticulum lumen	0.0130674	3
GO:0005829	cytosol	0.0201639	3
GO:0005840	ribosome	0.000578263	3
GO:0006096	glycolytic process	0.00293083	3
GO:0006412	translation	3.06e-05	3
GO:0009507	chloroplast	7.07e-06	3
GO:0009535	chloroplast thylakoid membrane	0.000137321	3
GO:0009536	plastid	0.0101552	3
GO:0009570	chloroplast stroma	0.000137321	3
GO:0009941	chloroplast envelope	0.000472669	3
GO:0019253	reductive pentose-phosphate cycle	0.0100468	3
GO:0019843	rRNA binding	0.0101552	3
GO:0022626	cytosolic ribosome	0.0175944	3
GO:0030170	pyridoxal phosphate binding	0.00106563	3
GO:0035999	tetrahydrofolate interconversion	0.0130674	3
GO:0046961	proton-transporting ATPase activity	0.0142654	3
GO:0000911	cytokinesis by cell plate formation	0.00569511	4
GO:0004650	polygalacturonase activity	0.0204515	4
GO:0005618	cell wall	0.00218864	4
GO:0008360	regulation of cell shape	0.0173331	4
GO:0015030	Cajal body	0.0204515	4
GO:0050897	cobalt ion binding	0.0204515	4
GO:0051567	histone H3-K9 methylation	0.0378045	4
GO:0071555	cell wall organization	0.00191212	4
GO:0004650	polygalacturonase activity	0.0327307	8
GO:0005576	extracellular region	0.0146876	8
GO:0009522	photosystem I	0.0283112	8
GO:0009538	photosystem I reaction center	3.63e-05	8
GO:0009644	response to high light intensity	0.0397115	8
GO:0015979	photosynthesis	1.94e-06	8
GO:0015995	chlorophyll biosynthetic process	0.000594055	8
GO:0016168	chlorophyll binding	0.0327307	8
GO:0016630	protochlorophyllide reductase activity	0.0327307	8
GO:0030244	cellulose biosynthetic process	0.0327307	8
GO:0048529	magnesium-protoporphyrin IX monomethyl ester (oxidative) cyclase activity	0.0327307	8
GO:0071555	cell wall organization	0.0327307	8
GO:0004672	protein kinase activity	0.00914791	15
GO:0004707	MAP kinase activity	0.0378856	15
GO:0004722	protein serine/threonine phosphatase activity	0.00241877	15
GO:0005509	calcium ion binding	0.0350381	15
GO:0006470	protein dephosphorylation	0.00416817	15
GO:0016702	oxidoreductase activity	0.000996553	15
GO:0016874	ligase activity	0.0350381	15
GO:0000165	MAPK cascade	0.0104458	16
GO:0002679	respiratory burst involved in defense response	6.43e-07	16
GO:0003700	sequence-specific DNA binding transcription factor activity	2.9e-07	16
GO:0004143	diacylglycerol kinase activity	0.0104458	16
GO:0004672	protein kinase activity	0.000333746	16
GO:0004674	protein serine/threonine kinase activity	0.000281406	16
GO:0004842	ubiquitin-protein transferase activity	0.0179921	16
GO:0005509	calcium ion binding	0.0443433	16
GO:0005524	ATP binding	0.00844258	16
GO:0005622	intracellular	1.12e-06	16
GO:0005992	trehalose biosynthetic process	0.0391274	16
GO:0006073	cellular glucan metabolic process	0.0443433	16
GO:0006612	protein targeting to membrane	1.12e-06	16
GO:0006984	ER-nucleus signaling pathway	0.0104458	16
GO:0007034	vacuolar transport	0.00223065	16
GO:0007205	protein kinase C-activating G-protein coupled receptor signaling pathway	0.0104458	16
GO:0009409	response to cold	0.041303	16
GO:0009693	ethylene biosynthetic process	0.00993058	16
GO:0009697	salicylic acid biosynthetic process	5.14e-05	16
GO:0009738	abscisic acid-activated signaling pathway	9.27e-05	16
GO:0009862	systemic acquired resistance	0.0235789	16
GO:0009863	salicylic acid mediated signaling pathway	3.4e-06	16
GO:0009867	jasmonic acid mediated signaling pathway	4.7e-05	16
GO:0010200	response to chitin	3.82e-10	16
GO:0010286	heat acclimation	0.00993058	16
GO:0010310	regulation of hydrogen peroxide metabolic process	0.00929301	16
GO:0010337	regulation of salicylic acid metabolic process	0.0241763	16
GO:0010363	regulation of plant-type hypersensitive response	1.32e-06	16
GO:0016762	xyloglucan:xyloglucosyl transferase activity	0.0443433	16
GO:0030968	endoplasmic reticulum unfolded protein response	0.00664472	16
GO:0031348	negative regulation of defense response	1.32e-06	16
GO:0035556	intracellular signal transduction	0.000715761	16
GO:0042127	regulation of cell proliferation	0.0391274	16
GO:0043069	negative regulation of programmed cell death	0.000382114	16
GO:0043565	sequence-specific DNA binding	2.28e-07	16
GO:0050832	defense response to fungus	0.000286046	16
GO:0052542	defense response by callose deposition	3.4e-06	16
GO:0008234	cysteine-type peptidase activity	0.0173113	18
GO:0004857	enzyme inhibitor activity	0.0268927	21
GO:0030599	pectinesterase activity	0.0268927	21
GO:0005634	nucleus	0.042634	22
GO:0006351	transcription	0.0432533	22
GO:0016568	chromatin modification	0.0392845	22
GO:0000139	Golgi membrane	0.0233758	22
GO:0001653	peptide receptor activity	0.0117614	22
GO:0004675	transmembrane receptor protein serine/threonine kinase activity	0.0117614	22
GO:0005794	Golgi apparatus	0.0296489	22
GO:0007178	transmembrane receptor protein serine/threonine kinase signaling pathway	0.0117614	22
GO:0009506	plasmodesma	0.0117614	22
GO:0031625	ubiquitin protein ligase binding	0.0128899	22
GO:0051258	protein polymerization	0.0327242	22
GO:0071555	cell wall organization	0.0117614	22
GO:0015369	calcium:proton antiporter activity	0.00349633	24
GO:0003677	DNA binding	2.21e-05	26
GO:0003682	chromatin binding	0.00029306	26
GO:0008889	glycerophosphodiester phosphodiesterase activity	0.027968	26
GO:0009903	chloroplast avoidance movement	0.027968	26
GO:0009904	chloroplast accumulation movement	0.027968	26
GO:0047216	inositol 3-alpha-galactosyltransferase activity	0.00291221	26
GO:0071483	cellular response to blue light	0.00175153	26
GO:0016758	transferase activity	0.0168494	28
