# Supplementary material for: Identification of Circular RNAs in Kiwifruit and Their Species-Specific Response to Bacterial Canker Pathogen Invasion
Source: Front Plant Sci. 2017 Mar 27;8:413. doi: 10.3389/fpls.2017.00413 (PMC5366334; doi:10.3389/fpls.2017.00413)
Supplement: Supplementary file 16 [file Table10.XLSX]

## Sheet: Supplementary Table 10
Supplementary Table 10 Gene ontology (GO) enrichment analysis of protein-coding genes directly connected to circRNAs within species-specific modules.
ID	Description	q-value		module id	circRNA id
GO:0004222	metalloendopeptidase activity	0.0222109	3.18354	2	Ac_ciRNA_02583
GO:0007049	cell cycle	0.0222109	2.5769	2	Ac_ciRNA_02583
GO:0030170	pyridoxal phosphate binding	0.00223714	2.85116	2	Ac_ciRNA_02583
GO:0000325	plant-type vacuole	0.00278189	1.91624	3	Ac_ciRNA_00008
GO:0005774	vacuolar membrane	0.001251	1.83196	3	Ac_ciRNA_00008
GO:0008559	xenobiotic-transporting ATPase activity	0.000715367	1.83196	3	Ac_ciRNA_00008
GO:0010290	chlorophyll catabolite transmembrane transporter activity	0.000301704	1.83196	3	Ac_ciRNA_00008
GO:0015431	glutathione S-conjugate-exporting ATPase activity	0.000301704	1.98715	3	Ac_ciRNA_00008
GO:0042626	ATPase activity	0.00318789	1.83196	3	Ac_ciRNA_00008
GO:0003735	structural constituent of ribosome	1.49518e-06	1.83196	3	Ac_ciRNA_00121
GO:0004807	triose-phosphate isomerase activity	0.00713516	2.27107	3	Ac_ciRNA_00121
GO:0005737	cytoplasm	0.032422	1.83196	3	Ac_ciRNA_00121
GO:0005777	peroxisome	0.00578057	1.83196	3	Ac_ciRNA_00121
GO:0005840	ribosome	3.53284e-05	3.18354	3	Ac_ciRNA_00121
GO:0006096	glycolytic process	0.000889361	1.83196	3	Ac_ciRNA_00121
GO:0006412	translation	1.49518e-06	1.83196	3	Ac_ciRNA_00121
GO:0009507	chloroplast	0.00713516	3.18354	3	Ac_ciRNA_00121
GO:0009535	chloroplast thylakoid membrane	0.0294946	2.20196	3	Ac_ciRNA_00121
GO:0009570	chloroplast stroma	5.53729e-06	1.86429	3	Ac_ciRNA_00121
GO:0009854	oxidative photosynthetic carbon pathway	0.00958295	1.83196	3	Ac_ciRNA_00121
GO:0009941	chloroplast envelope	0.0350345	2.13318	3	Ac_ciRNA_00121
GO:0015934	large ribosomal subunit	0.00958295	1.83196	3	Ac_ciRNA_00121
GO:0019253	reductive pentose-phosphate cycle	0.00713516	2.01249	3	Ac_ciRNA_00121
GO:0019843	rRNA binding	0.0270118	2.01249	3	Ac_ciRNA_00121
GO:0030170	pyridoxal phosphate binding	0.0270118	1.42863	3	Ac_ciRNA_00121
GO:0051287	NAD binding	0.0294946	1.42863	3	Ac_ciRNA_00121
GO:2001070	starch binding	0.0294946	1.42863	3	Ac_ciRNA_00121
GO:0004176	ATP-dependent peptidase activity	0.0319295	1.42863	3	Ac_ciRNA_00186
GO:0004807	triose-phosphate isomerase activity	2.63088e-05	2.23411	3	Ac_ciRNA_00186
GO:0005777	peroxisome	0.00134064	2.23411	3	Ac_ciRNA_00186
GO:0006006	glucose metabolic process	0.00359996	2.23411	3	Ac_ciRNA_00186
GO:0006096	glycolytic process	2.67314e-06	2.3752	3	Ac_ciRNA_00186
GO:0009507	chloroplast	2.12522e-07	2.3752	3	Ac_ciRNA_00186
GO:0009535	chloroplast thylakoid membrane	0.00187249	1.81018	3	Ac_ciRNA_00186
GO:0009570	chloroplast stroma	3.30697e-09	1.71923	3	Ac_ciRNA_00186
GO:0009854	oxidative photosynthetic carbon pathway	0.00223734	1.81018	3	Ac_ciRNA_00186
GO:0009941	chloroplast envelope	0.000563056	1.81018	3	Ac_ciRNA_00186
GO:0019253	reductive pentose-phosphate cycle	2.67314e-06	1.71923	3	Ac_ciRNA_00186
GO:0042132	fructose 1	0.00464712	1.81018	3	Ac_ciRNA_00186
GO:0051287	NAD binding	0.00393783	2.16912	3	Ac_ciRNA_00186
GO:0003735	structural constituent of ribosome	0.000107969	2.62397	3	Ac_ciRNA_00450
GO:0004298	threonine-type endopeptidase activity	0.0120039	2.62397	3	Ac_ciRNA_00450
GO:0004807	triose-phosphate isomerase activity	0.0120039	1.43074	3	Ac_ciRNA_00450
GO:0005777	peroxisome	0.0345188	2.36261	3	Ac_ciRNA_00450
GO:0005840	ribosome	0.00127694	2.36261	3	Ac_ciRNA_00450
GO:0006096	glycolytic process	0.0120039	1.81018	3	Ac_ciRNA_00450
GO:0006412	translation	0.000628888	1.71923	3	Ac_ciRNA_00450
GO:0009507	chloroplast	0.0144179	1.81018	3	Ac_ciRNA_00450
GO:0009570	chloroplast stroma	0.00587333	1.81018	3	Ac_ciRNA_00450
GO:0009854	oxidative photosynthetic carbon pathway	0.0144179	1.71923	3	Ac_ciRNA_00450
GO:0015934	large ribosomal subunit	0.0144179	1.81018	3	Ac_ciRNA_00450
GO:0019843	rRNA binding	0.0388346	1.42863	3	Ac_ciRNA_00450
GO:0003735	structural constituent of ribosome	0.0277897	1.42863	3	Ac_ciRNA_00513
GO:0004298	threonine-type endopeptidase activity	0.018182	1.42863	3	Ac_ciRNA_00513
GO:0004807	triose-phosphate isomerase activity	0.018182	1.42863	3	Ac_ciRNA_00513
GO:0006412	translation	0.0277897	2.23539	3	Ac_ciRNA_00513
GO:0003735	structural constituent of ribosome	8.20513e-09	2.23539	3	Ac_ciRNA_01000
GO:0004298	threonine-type endopeptidase activity	0.00551267	2.23539	3	Ac_ciRNA_01000
GO:0005840	ribosome	4.97549e-06	1.42863	3	Ac_ciRNA_01000
GO:0006412	translation	9.34137e-08	1.42863	3	Ac_ciRNA_01000
GO:0015934	large ribosomal subunit	0.00761296	1.42863	3	Ac_ciRNA_01000
GO:0019843	rRNA binding	0.0208788	1.42863	3	Ac_ciRNA_01000
GO:0004176	ATP-dependent peptidase activity	0.0338699	1.42863	3	Ac_ciRNA_01159
GO:0004807	triose-phosphate isomerase activity	0.00189322	1.42863	3	Ac_ciRNA_01159
GO:0005777	peroxisome	0.00169633	1.42863	3	Ac_ciRNA_01159
GO:0005982	starch metabolic process	0.0409876	1.42863	3	Ac_ciRNA_01159
GO:0006096	glycolytic process	0.00402064	2.19432	3	Ac_ciRNA_01159
GO:0009507	chloroplast	1.32417e-05	2.19432	3	Ac_ciRNA_01159
GO:0009535	chloroplast thylakoid membrane	0.00875637	1.81018	3	Ac_ciRNA_01159
GO:0009570	chloroplast stroma	2.38657e-10	1.71923	3	Ac_ciRNA_01159
GO:0009854	oxidative photosynthetic carbon pathway	0.00280882	1.81018	3	Ac_ciRNA_01159
GO:0009941	chloroplast envelope	0.000122776	1.81018	3	Ac_ciRNA_01159
GO:0010319	stromule	0.0172176	1.71923	3	Ac_ciRNA_01159
GO:0019253	reductive pentose-phosphate cycle	0.00129151	1.81018	3	Ac_ciRNA_01159
GO:0042132	fructose 1	0.00612014	1.81018	3	Ac_ciRNA_01159
GO:0046872	metal ion binding	0.0402462	1.71923	3	Ac_ciRNA_01159
GO:0006096	glycolytic process	0.0125234	1.81018	3	Ac_ciRNA_01209
GO:0009507	chloroplast	0.0155729	1.81018	3	Ac_ciRNA_01209
GO:0009535	chloroplast thylakoid membrane	0.0201395	1.71923	3	Ac_ciRNA_01209
GO:0009570	chloroplast stroma	0.00490683	1.81018	3	Ac_ciRNA_01209
GO:0009941	chloroplast envelope	0.000408528	1.65343	3	Ac_ciRNA_01209
GO:0010319	stromule	0.0376351	1.65343	3	Ac_ciRNA_01209
GO:0003924	GTPase activity	0.000431372	2.65031	3	Ac_ciRNA_01292
GO:0005525	GTP binding	0.00170702	2.55566	3	Ac_ciRNA_01292
GO:0003735	structural constituent of ribosome	0.000267567	2.90274	3	Ac_ciRNA_01629
GO:0004298	threonine-type endopeptidase activity	0.0142806	3.14547	3	Ac_ciRNA_01629
GO:0004427	inorganic diphosphatase activity	0.0274858	3.52042	3	Ac_ciRNA_01629
GO:0004807	triose-phosphate isomerase activity	0.0142806	3.52042	3	Ac_ciRNA_01629
GO:0005737	cytoplasm	0.00268902	2.4965	3	Ac_ciRNA_01629
GO:0005739	mitochondrion	0.0295486	5.82531	3	Ac_ciRNA_01629
GO:0005777	peroxisome	0.00804431	2.1466	3	Ac_ciRNA_01629
GO:0005788	endoplasmic reticulum lumen	0.0274858	1.48916	3	Ac_ciRNA_01629
GO:0005840	ribosome	0.00307387	2.23803	3	Ac_ciRNA_01629
GO:0006006	glucose metabolic process	0.010981	4.45188	3	Ac_ciRNA_01629
GO:0006096	glycolytic process	0.00583737	3.05092	3	Ac_ciRNA_01629
GO:0006412	translation	0.000267567	5.82531	3	Ac_ciRNA_01629
GO:0009507	chloroplast	0.00195358	2.1466	3	Ac_ciRNA_01629
GO:0009570	chloroplast stroma	6.12769e-05	1.53026	3	Ac_ciRNA_01629
GO:0009854	oxidative photosynthetic carbon pathway	0.0205441	5.2567	3	Ac_ciRNA_01629
GO:0009941	chloroplast envelope	0.011018	2.0185	3	Ac_ciRNA_01629
GO:0015934	large ribosomal subunit	0.0205441	1.4555	3	Ac_ciRNA_01629
GO:0019253	reductive pentose-phosphate cycle	0.0205441	2.0185	3	Ac_ciRNA_01629
GO:0051287	NAD binding	0.00729896	2.1466	3	Ac_ciRNA_01629
GO:0004807	triose-phosphate isomerase activity	0.00628328	1.56845	3	Ac_ciRNA_01832
GO:0005777	peroxisome	0.000542117	1.56845	3	Ac_ciRNA_01832
GO:0006006	glucose metabolic process	0.017513	1.53026	3	Ac_ciRNA_01832
GO:0006096	glycolytic process	0.000542117	1.53026	3	Ac_ciRNA_01832
GO:0009507	chloroplast	0.0028843	1.49581	3	Ac_ciRNA_01832
GO:0009535	chloroplast thylakoid membrane	0.017513	4.5799	3	Ac_ciRNA_01832
GO:0009570	chloroplast stroma	7.37771e-06	2.87269	3	Ac_ciRNA_01832
GO:0009579	thylakoid	0.0237702	2.4437	3	Ac_ciRNA_01832
GO:0009854	oxidative photosynthetic carbon pathway	0.00928147	5.57298	3	Ac_ciRNA_01832
GO:0009941	chloroplast envelope	0.00212836	6.6726	3	Ac_ciRNA_01832
GO:0010319	stromule	0.0404764	2.72758	3	Ac_ciRNA_01832
GO:0019253	reductive pentose-phosphate cycle	0.027823	8.48057	3	Ac_ciRNA_01832
GO:0022626	cytosolic ribosome	0.0404764	2.65027	3	Ac_ciRNA_01832
GO:0051287	NAD binding	0.0234338	3.24945	3	Ac_ciRNA_01832
GO:2001070	starch binding	0.0240086	5.57298	3	Ac_ciRNA_01832
GO:0003735	structural constituent of ribosome	0.0259971	2.33282	3	Ac_ciRNA_01833
GO:0004096	catalase activity	0.0288615	2.40474	3	Ac_ciRNA_01833
GO:0004176	ATP-dependent peptidase activity	0.0259971	3.9667	3	Ac_ciRNA_01833
GO:0004807	triose-phosphate isomerase activity	0.0288615	1.92068	3	Ac_ciRNA_01833
GO:0005777	peroxisome	2.6052e-05	1.92068	3	Ac_ciRNA_01833
GO:0006096	glycolytic process	0.0259971	1.46194	3	Ac_ciRNA_01833
GO:0006412	translation	0.0259971	2.89383	3	Ac_ciRNA_01833
GO:0009507	chloroplast	0.00310478	1.92068	3	Ac_ciRNA_01833
GO:0009535	chloroplast thylakoid membrane	0.00788206	3.20143	3	Ac_ciRNA_01833
GO:0009570	chloroplast stroma	0.00129671	1.8411	3	Ac_ciRNA_01833
GO:0009854	oxidative photosynthetic carbon pathway	0.00310478	2.23112	3	Ac_ciRNA_01833
GO:0009941	chloroplast envelope	0.0288615	1.8411	3	Ac_ciRNA_01833
GO:0010297	heteropolysaccharide binding	0.0288615	1.8411	3	Ac_ciRNA_01833
GO:0051287	NAD binding	0.0259971	1.41078	3	Ac_ciRNA_01833
GO:0004096	catalase activity	0.0427254	1.55612	3	Ac_ciRNA_01840
GO:0004807	triose-phosphate isomerase activity	0.0427254	1.74036	3	Ac_ciRNA_01840
GO:0003735	structural constituent of ribosome	0.00301742	1.74036	3	Ac_ciRNA_02330
GO:0004807	triose-phosphate isomerase activity	0.00481245	1.55612	3	Ac_ciRNA_02330
GO:0005777	peroxisome	0.00593791	8.08591	3	Ac_ciRNA_02330
GO:0005840	ribosome	0.00216765	2.25864	3	Ac_ciRNA_02330
GO:0006096	glycolytic process	0.0136776	5.30316	3	Ac_ciRNA_02330
GO:0006412	translation	0.00301742	7.02959	3	Ac_ciRNA_02330
GO:0009507	chloroplast	0.0154395	2.11845	3	Ac_ciRNA_02330
GO:0009570	chloroplast stroma	0.000899755	1.6803	3	Ac_ciRNA_02330
GO:0030170	pyridoxal phosphate binding	0.0424817	1.47019	3	Ac_ciRNA_02330
GO:0003735	structural constituent of ribosome	0.0109094	2.7228	3	Ac_ciRNA_02382
GO:0004807	triose-phosphate isomerase activity	0.00361765	2.77049	3	Ac_ciRNA_02382
GO:0005739	mitochondrion	0.0107183	1.38735	3	Ac_ciRNA_02382
GO:0005777	peroxisome	0.000231952	2.3957	3	Ac_ciRNA_02382
GO:0005840	ribosome	0.00693892	4.87806	3	Ac_ciRNA_02382
GO:0006096	glycolytic process	0.00213025	2.05768	3	Ac_ciRNA_02382
GO:0006412	translation	0.0109094	9.62223	3	Ac_ciRNA_02382
GO:0009507	chloroplast	0.000175228	2.55148	3	Ac_ciRNA_02382
GO:0009535	chloroplast thylakoid membrane	0.000559392	3.91088	3	Ac_ciRNA_02382
GO:0009570	chloroplast stroma	3.05201e-07	1.76403	3	Ac_ciRNA_02382
GO:0009854	oxidative photosynthetic carbon pathway	0.00546082	2.8889	3	Ac_ciRNA_02382
GO:0009941	chloroplast envelope	0.0109094	2.21324	3	Ac_ciRNA_02382
GO:0019253	reductive pentose-phosphate cycle	0.00306196	1.39527	3	Ac_ciRNA_02382
GO:0022626	cytosolic ribosome	0.0274115	1.90228	3	Ac_ciRNA_02382
GO:0030170	pyridoxal phosphate binding	0.0281435	1.80763	3	Ac_ciRNA_02382
GO:2001070	starch binding	0.013894	1.69595	3	Ac_ciRNA_02382
GO:0004807	triose-phosphate isomerase activity	0.00440022	2.3092	3	Ac_ciRNA_02670
GO:0005777	peroxisome	0.00202825	3.38878	3	Ac_ciRNA_02670
GO:0006096	glycolytic process	0.00277333	1.42441	3	Ac_ciRNA_02670
GO:0009507	chloroplast	0.00106811	3.36515	3	Ac_ciRNA_02670
GO:0009570	chloroplast stroma	1.20499e-08	2.76776	3	Ac_ciRNA_02670
GO:0009854	oxidative photosynthetic carbon pathway	0.00663955	3.57257	3	Ac_ciRNA_02670
GO:0009941	chloroplast envelope	0.00182814	1.84525	3	Ac_ciRNA_02670
GO:0019253	reductive pentose-phosphate cycle	0.00389852	1.56089	3	Ac_ciRNA_02670
GO:0042132	fructose 1	0.0160003	1.84525	3	Ac_ciRNA_02670
GO:0004176	ATP-dependent peptidase activity	0.0196718	2.57041	3	Ac_ciRNA_03575
GO:0004807	triose-phosphate isomerase activity	0.000766485	1.52946	3	Ac_ciRNA_03575
GO:0005777	peroxisome	0.000394869	2.09451	3	Ac_ciRNA_03575
GO:0006096	glycolytic process	0.00021378	1.56089	3	Ac_ciRNA_03575
GO:0009507	chloroplast	9.53177e-05	2.51231	3	Ac_ciRNA_03575
GO:0009535	chloroplast thylakoid membrane	0.00242506	1.95936	3	Ac_ciRNA_03575
GO:0009570	chloroplast stroma	2.89634e-06	2.23378	3	Ac_ciRNA_03575
GO:0009706	chloroplast inner membrane	0.0371295	3.57257	3	Ac_ciRNA_03575
GO:0009854	oxidative photosynthetic carbon pathway	0.00116325	2.70917	3	Ac_ciRNA_03575
GO:0009941	chloroplast envelope	0.000703603	4.2127	3	Ac_ciRNA_03575
GO:0019253	reductive pentose-phosphate cycle	0.000394869	1.68731	3	Ac_ciRNA_03575
GO:2001070	starch binding	0.0177135	1.9579	3	Ac_ciRNA_03836
GO:0003735	structural constituent of ribosome	0.00215261	1.68731	3	Ac_ciRNA_03957
GO:0004807	triose-phosphate isomerase activity	0.00416297	1.68731	3	Ac_ciRNA_03957
GO:0005777	peroxisome	0.0167662	2.13674	3	Ac_ciRNA_03957
GO:0005840	ribosome	0.00454776	2.20181	3	Ac_ciRNA_03957
GO:0006412	translation	0.00215261	3.26591	3	Ac_ciRNA_03957
GO:0009507	chloroplast	0.00454776	1.75664	3	Ac_ciRNA_03957
GO:0009535	chloroplast thylakoid membrane	0.0196855	3.26591	3	Ac_ciRNA_03957
GO:0009570	chloroplast stroma	0.00126376	2.53996	3	Ac_ciRNA_03957
GO:0009854	oxidative photosynthetic carbon pathway	0.00454776	1.75664	3	Ac_ciRNA_03957
GO:0009570	chloroplast stroma	0.00147852	5.13208	3	Ac_ciRNA_04198
GO:0009658	chloroplast organization	0.0447745	1.62397	3	Ac_ciRNA_04198
GO:0009941	chloroplast envelope	0.000608679	2.03238	3	Ac_ciRNA_04198
GO:0010319	stromule	0.0148915	2.67196	3	Ac_ciRNA_04198
GO:0003735	structural constituent of ribosome	0.000986484	1.3928	3	Ac_ciRNA_04360
GO:0005774	vacuolar membrane	0.00682195	1.5556	3	Ac_ciRNA_04360
GO:0005840	ribosome	0.00899593	1.3928	3	Ac_ciRNA_04360
GO:0006412	translation	0.00605843	1.63016	3	Ac_ciRNA_04360
GO:0008559	xenobiotic-transporting ATPase activity	0.0348164	1.61963	3	Ac_ciRNA_04360
GO:0010290	chlorophyll catabolite transmembrane transporter activity	0.00682195	1.58507	3	Ac_ciRNA_04360
GO:0015431	glutathione S-conjugate-exporting ATPase activity	0.00682195	1.53968	3	Ac_ciRNA_04360
GO:0042626	ATPase activity	0.0379252	1.58507	3	Ac_ciRNA_04360
GO:0003735	structural constituent of ribosome	0.00114913	1.53968	3	Ac_ciRNA_04394
GO:0004375	glycine dehydrogenase (decarboxylating) activity	0.0221798	4.58416	3	Ac_ciRNA_04394
GO:0004807	triose-phosphate isomerase activity	0.000343462	1.58507	3	Ac_ciRNA_04394
GO:0005737	cytoplasm	0.0383119	1.58507	3	Ac_ciRNA_04394
GO:0005739	mitochondrion	0.00795228	2.50797	3	Ac_ciRNA_04394
GO:0005777	peroxisome	0.00487938	2.10336	3	Ac_ciRNA_04394
GO:0005840	ribosome	0.00337776	2.88716	3	Ac_ciRNA_04394
GO:0006006	glucose metabolic process	0.0193511	2.50797	3	Ac_ciRNA_04394
GO:0006096	glycolytic process	0.000242501	1.53968	3	Ac_ciRNA_04394
GO:0006412	translation	0.00114913	1.53968	3	Ac_ciRNA_04394
GO:0009507	chloroplast	0.00042599	1.58507	3	Ac_ciRNA_04394
GO:0009535	chloroplast thylakoid membrane	0.00854954	1.36931	3	Ac_ciRNA_04394
GO:0009570	chloroplast stroma	3.2502e-08	1.36931	3	Ac_ciRNA_04394
GO:0009579	thylakoid	0.0266979	2.52036	3	Ac_ciRNA_04394
GO:0009854	oxidative photosynthetic carbon pathway	0.00854954	2.31763	3	Ac_ciRNA_04394
GO:0009941	chloroplast envelope	0.000343462	2.22637	3	Ac_ciRNA_04394
GO:0019253	reductive pentose-phosphate cycle	0.00741872	2.66401	3	Ac_ciRNA_04394
GO:0030170	pyridoxal phosphate binding	0.00741872	1.86399	3	Ac_ciRNA_04394
GO:0042132	fructose 1	0.0209023	2.52036	3	Ac_ciRNA_04394
GO:0048046	apoplast	0.0234989	1.81137	3	Ac_ciRNA_04394
GO:2001070	starch binding	0.0266979	3.04588	3	Ac_ciRNA_04394
GO:0003735	structural constituent of ribosome	0.0171712	1.3718	3	Ac_ciRNA_04679
GO:0005774	vacuolar membrane	0.0339889	1.9622	3	Ac_ciRNA_04679
GO:0006412	translation	0.0339889	2.44157	3	Ac_ciRNA_04679
GO:0010290	chlorophyll catabolite transmembrane transporter activity	0.0339889	1.96987	3	Ac_ciRNA_04679
GO:0015431	glutathione S-conjugate-exporting ATPase activity	0.0339889	3.6346	3	Ac_ciRNA_04679
GO:0022626	cytosolic ribosome	0.0339889	2.15871	3	Ac_ciRNA_04679
GO:0003735	structural constituent of ribosome	0.00650989	2.67157	3	Ac_ciRNA_04919
GO:0004176	ATP-dependent peptidase activity	0.0368062	1.9622	3	Ac_ciRNA_04919
GO:0004807	triose-phosphate isomerase activity	0.00650989	3.7564	3	Ac_ciRNA_04919
GO:0006096	glycolytic process	0.0337106	3.25228	3	Ac_ciRNA_04919
GO:0006412	translation	0.00650989	6.51541	3	Ac_ciRNA_04919
GO:0009507	chloroplast	0.00958672	2.26274	3	Ac_ciRNA_04919
GO:0009535	chloroplast thylakoid membrane	0.00958672	1.9622	3	Ac_ciRNA_04919
GO:0009570	chloroplast stroma	0.00650989	2.514	3	Ac_ciRNA_04919
GO:0003735	structural constituent of ribosome	0.00974375	1.56207	3	Ac_ciRNA_05107
GO:0004375	glycine dehydrogenase (decarboxylating) activity	0.0287509	1.55062	3	Ac_ciRNA_05107
GO:0004807	triose-phosphate isomerase activity	0.000320515	1.85717	3	Ac_ciRNA_05107
GO:0005739	mitochondrion	0.00719158	2.35653	3	Ac_ciRNA_05107
GO:0005777	peroxisome	0.00202147	2.69288	3	Ac_ciRNA_05107
GO:0005840	ribosome	0.023472	2.557	3	Ac_ciRNA_05107
GO:0006006	glucose metabolic process	0.00425258	2.97138	3	Ac_ciRNA_05107
GO:0006096	glycolytic process	3.26266e-05	7.91902	3	Ac_ciRNA_05107
GO:0006412	translation	0.00974375	2.17786	3	Ac_ciRNA_05107
GO:0009507	chloroplast	3.26266e-05	2.73799	3	Ac_ciRNA_05107
GO:0009535	chloroplast thylakoid membrane	0.000320515	2.4091	3	Ac_ciRNA_05107
GO:0009570	chloroplast stroma	3.14955e-07	1.79587	3	Ac_ciRNA_05107
GO:0009579	thylakoid	0.00719158	1.70616	3	Ac_ciRNA_05107
GO:0009854	oxidative photosynthetic carbon pathway	0.0105874	3.1155	3	Ac_ciRNA_05107
GO:0009941	chloroplast envelope	0.000173201	3.40355	3	Ac_ciRNA_05107
GO:0015934	large ribosomal subunit	0.0105874	3.67003	3	Ac_ciRNA_05107
GO:0019253	reductive pentose-phosphate cycle	0.000173201	4.02083	3	Ac_ciRNA_05107
GO:0030170	pyridoxal phosphate binding	0.00363269	2.61528	3	Ac_ciRNA_05107
GO:0042132	fructose 1	0.0272388	5.53815	3	Ac_ciRNA_05107
GO:2001070	starch binding	0.0367985	1.43028	3	Ac_ciRNA_05107
GO:0003735	structural constituent of ribosome	0.00503039	2.93433	3	Ac_ciRNA_05866
GO:0004807	triose-phosphate isomerase activity	0.00503039	3.15267	3	Ac_ciRNA_05866
GO:0005739	mitochondrion	0.00764453	3.40355	3	Ac_ciRNA_05866
GO:0005777	peroxisome	0.00372764	1.7517	3	Ac_ciRNA_05866
GO:0005840	ribosome	0.009859	2.66703	3	Ac_ciRNA_05866
GO:0006096	glycolytic process	0.00100397	2.3806	3	Ac_ciRNA_05866
GO:0006412	translation	0.00503039	1.77557	3	Ac_ciRNA_05866
GO:0009507	chloroplast	0.00108147	2.3422	3	Ac_ciRNA_05866
GO:0009535	chloroplast thylakoid membrane	0.014954	2.66703	3	Ac_ciRNA_05866
GO:0009570	chloroplast stroma	2.43263e-06	2.3422	3	Ac_ciRNA_05866
GO:0009854	oxidative photosynthetic carbon pathway	0.00693091	1.70585	3	Ac_ciRNA_05866
GO:0009941	chloroplast envelope	0.00679312	2.89834	3	Ac_ciRNA_05866
GO:0019253	reductive pentose-phosphate cycle	0.00503039	2.3422	3	Ac_ciRNA_05866
GO:2001070	starch binding	0.021897	2.83017	3	Ac_ciRNA_05866
GO:0003735	structural constituent of ribosome	0.0230416	1.34897	3	Ac_ciRNA_06576
GO:0004298	threonine-type endopeptidase activity	0.036503	3.21561	3	Ac_ciRNA_06576
GO:0004807	triose-phosphate isomerase activity	0.036503	1.82706	3	Ac_ciRNA_06576
GO:0005840	ribosome	0.0230416	3.00591	3	Ac_ciRNA_06576
GO:0003735	structural constituent of ribosome	1.02045e-05	2.16609	3	Ac_ciRNA_06595
GO:0005788	endoplasmic reticulum lumen	0.00670132	2.04595	3	Ac_ciRNA_06595
GO:0005840	ribosome	0.00670132	2.21764	3	Ac_ciRNA_06595
GO:0006412	translation	5.95453e-05	1.45822	3	Ac_ciRNA_06595
GO:0005777	peroxisome	0.0333174	2.16609	3	Ac_ciRNA_07541
GO:0006096	glycolytic process	0.00284463	2.16609	3	Ac_ciRNA_07541
GO:0009507	chloroplast	0.00313488	1.42107	3	Ac_ciRNA_07541
GO:0009535	chloroplast thylakoid membrane	0.00284463	2.93963	3	Ac_ciRNA_07541
GO:0009570	chloroplast stroma	0.000928047	1.65404	3	Ac_ciRNA_07541
GO:0009941	chloroplast envelope	0.00143906	3.46412	3	Ac_ciRNA_07541
GO:0019253	reductive pentose-phosphate cycle	0.0333174	1.41667	3	Ac_ciRNA_07541
GO:2001070	starch binding	0.0333174	2.09951	3	Ac_ciRNA_07541
GO:0003735	structural constituent of ribosome	0.013114	2.31164	3	Ac_ciRNA_07767
GO:0004807	triose-phosphate isomerase activity	0.0052518	2.47137	3	Ac_ciRNA_07767
GO:0005739	mitochondrion	0.0118077	1.71329	3	Ac_ciRNA_07767
GO:0005777	peroxisome	0.020199	3.61529	3	Ac_ciRNA_07767
GO:0005840	ribosome	0.0360494	2.93963	3	Ac_ciRNA_07767
GO:0006096	glycolytic process	0.000327818	3.3706	3	Ac_ciRNA_07767
GO:0006412	translation	0.013114	2.06806	3	Ac_ciRNA_07767
GO:0009507	chloroplast	0.00358384	7.48809	3	Ac_ciRNA_07767
GO:0009535	chloroplast thylakoid membrane	0.0254471	1.57352	3	Ac_ciRNA_07767
GO:0009570	chloroplast stroma	0.000327818	2.06806	3	Ac_ciRNA_07767
GO:0009941	chloroplast envelope	0.013114	3.46412	3	Ac_ciRNA_07767
GO:0030170	pyridoxal phosphate binding	0.0267354	2.12967	3	Ac_ciRNA_07767
GO:2001070	starch binding	0.0180209	2.12967	3	Ac_ciRNA_07767
GO:0004807	triose-phosphate isomerase activity	0.00286636	1.67981	3	Ac_ciRNA_07875
GO:0005777	peroxisome	0.000195344	1.62895	3	Ac_ciRNA_07875
GO:0006096	glycolytic process	0.00163802	1.57352	3	Ac_ciRNA_07875
GO:0009507	chloroplast	9.64538e-05	1.7652	3	Ac_ciRNA_07875
GO:0009535	chloroplast thylakoid membrane	0.000461465	1.46866	3	Ac_ciRNA_07875
GO:0009570	chloroplast stroma	7.38186e-06	1.46866	3	Ac_ciRNA_07875
GO:0009579	thylakoid	0.00163802	1.46866	3	Ac_ciRNA_07875
GO:0009735	response to cytokinin	0.0096113	1.46866	3	Ac_ciRNA_07875
GO:0009854	oxidative photosynthetic carbon pathway	0.00445266	1.46866	3	Ac_ciRNA_07875
GO:0009941	chloroplast envelope	0.000643192	2.18643	3	Ac_ciRNA_07875
GO:0010319	stromule	0.0280384	1.43408	3	Ac_ciRNA_07875
GO:0019253	reductive pentose-phosphate cycle	0.00219612	2.18643	3	Ac_ciRNA_07875
GO:0022626	cytosolic ribosome	0.0280384	1.47223	3	Ac_ciRNA_07875
GO:0048046	apoplast	0.0182306	2.18643	3	Ac_ciRNA_07875
GO:2001070	starch binding	0.0165552	2.01833	3	Ac_ciRNA_07875
GO:0003924	GTPase activity	0.000312294	2.01833	3	Ac_ciRNA_08022
GO:0005525	GTP binding	0.000750413	2.18643	3	Ac_ciRNA_08022
GO:0004375	glycine dehydrogenase (decarboxylating) activity	0.0142263	2.01127	3	Ac_ciRNA_08828
GO:0004807	triose-phosphate isomerase activity	0.00363193	1.54135	3	Ac_ciRNA_08828
GO:0005739	mitochondrion	0.00405553	3.49415	3	Ac_ciRNA_08828
GO:0005777	peroxisome	0.00122996	2.14318	3	Ac_ciRNA_08828
GO:0006096	glycolytic process	0.000302631	2.69433	3	Ac_ciRNA_08828
GO:0009507	chloroplast	7.73762e-06	1.62945	3	Ac_ciRNA_08828
GO:0009535	chloroplast thylakoid membrane	0.000560392	2.37135	3	Ac_ciRNA_08828
GO:0009570	chloroplast stroma	1.72899e-09	4.48643	3	Ac_ciRNA_08828
GO:0009579	thylakoid	0.00202908	2.01127	3	Ac_ciRNA_08828
GO:0009854	oxidative photosynthetic carbon pathway	0.0051244	4.48643	3	Ac_ciRNA_08828
GO:0009941	chloroplast envelope	4.06231e-05	3.49415	3	Ac_ciRNA_08828
GO:0010319	stromule	0.0330697	6.50175	3	Ac_ciRNA_08828
GO:0019253	reductive pentose-phosphate cycle	0.000320282	2.14318	3	Ac_ciRNA_08828
GO:0022626	cytosolic ribosome	0.0330697	1.97521	3	Ac_ciRNA_08828
GO:0030170	pyridoxal phosphate binding	0.0360486	3.76145	3	Ac_ciRNA_08828
GO:0042132	fructose 1	0.0126502	1.97521	3	Ac_ciRNA_08828
GO:0048046	apoplast	0.0265362	3.76145	3	Ac_ciRNA_08828
GO:0003735	structural constituent of ribosome	0.00120158	2.43977	3	Ac_ciRNA_08860
GO:0004176	ATP-dependent peptidase activity	0.0452828	1.56481	3	Ac_ciRNA_08860
GO:0005840	ribosome	0.0037951	1.43417	3	Ac_ciRNA_08860
GO:0006412	translation	0.00593261	2.2984	3	Ac_ciRNA_08860
GO:0009570	chloroplast stroma	0.0452828	2.2984	3	Ac_ciRNA_08860
GO:0003735	structural constituent of ribosome	0.000385171	2.11665	3	Ac_ciRNA_09019
GO:0004298	threonine-type endopeptidase activity	0.00842167	2.42857	3	Ac_ciRNA_09019
GO:0004807	triose-phosphate isomerase activity	0.00842167	2.00617	3	Ac_ciRNA_09019
GO:0005737	cytoplasm	0.00903205	2.99828	3	Ac_ciRNA_09019
GO:0005739	mitochondrion	0.0124694	2.2984	3	Ac_ciRNA_09019
GO:0005777	peroxisome	0.00820408	2.96599	3	Ac_ciRNA_09019
GO:0005840	ribosome	0.00071645	1.82524	3	Ac_ciRNA_09019
GO:0006006	glucose metabolic process	0.0285127	5.61392	3	Ac_ciRNA_09019
GO:0006096	glycolytic process	0.00135634	2.15921	3	Ac_ciRNA_09019
GO:0006412	translation	0.000385171	2.16793	3	Ac_ciRNA_09019
GO:0009507	chloroplast	0.000526997	2.2984	3	Ac_ciRNA_09019
GO:0009535	chloroplast thylakoid membrane	0.0382497	1.65961	3	Ac_ciRNA_09019
GO:0009570	chloroplast stroma	2.90794e-06	1.63749	3	Ac_ciRNA_09019
GO:0009579	thylakoid	0.0381371	1.43767	3	Ac_ciRNA_09019
GO:0009854	oxidative photosynthetic carbon pathway	0.0120466	1.43767	3	Ac_ciRNA_09019
GO:0009941	chloroplast envelope	0.00820408	1.63749	3	Ac_ciRNA_09019
GO:0030170	pyridoxal phosphate binding	0.0371696	4.99121	3	Ac_ciRNA_09019
GO:0048046	apoplast	0.0371696	2.17384	3	Ac_ciRNA_09019
GO:0051287	NAD binding	0.0382497	2.17384	3	Ac_ciRNA_09019
GO:2001070	starch binding	0.0371696	4.22515	3	Ac_ciRNA_09019
GO:0004807	triose-phosphate isomerase activity	0.00182005	1.47733	3	Ac_ciRNA_09836
GO:0005739	mitochondrion	0.00747175	2.54597	3	Ac_ciRNA_09836
GO:0005777	peroxisome	0.0158536	2.50378	3	Ac_ciRNA_09836
GO:0005840	ribosome	0.0253211	2.54597	3	Ac_ciRNA_09836
GO:0006096	glycolytic process	5.56834e-05	3.03243	3	Ac_ciRNA_09836
GO:0009507	chloroplast	7.4245e-05	2.84192	3	Ac_ciRNA_09836
GO:0009535	chloroplast thylakoid membrane	0.00182005	1.47733	3	Ac_ciRNA_09836
GO:0009570	chloroplast stroma	5.56834e-05	1.47733	3	Ac_ciRNA_09836
GO:0009579	thylakoid	0.00581753	1.88227	3	Ac_ciRNA_09836
GO:0009854	oxidative photosynthetic carbon pathway	0.0397814	2.27969	3	Ac_ciRNA_09836
GO:0009941	chloroplast envelope	0.00295603	1.92783	3	Ac_ciRNA_09836
GO:0019253	reductive pentose-phosphate cycle	0.00747175	1.69467	3	Ac_ciRNA_09836
GO:0003735	structural constituent of ribosome	0.00577055	1.4431	3	Ac_ciRNA_10666
GO:0004298	threonine-type endopeptidase activity	0.017458	3.48437	3	Ac_ciRNA_10666
GO:0005774	vacuolar membrane	0.0247616	1.88227	3	Ac_ciRNA_10666
GO:0005840	ribosome	0.0247616	2.44565	3	Ac_ciRNA_10666
GO:0006412	translation	0.017458	1.59436	3	Ac_ciRNA_10666
GO:0009854	oxidative photosynthetic carbon pathway	0.017458	3.48437	3	Ac_ciRNA_10666
GO:0010290	chlorophyll catabolite transmembrane transporter activity	0.017458	1.88227	3	Ac_ciRNA_10666
GO:0015431	glutathione S-conjugate-exporting ATPase activity	0.017458	1.57291	3	Ac_ciRNA_10666
GO:0000287	magnesium ion binding	0.0259992	1.74422	3	Ac_ciRNA_10716
GO:0003735	structural constituent of ribosome	0.0073741	2.54267	3	Ac_ciRNA_10716
GO:0004807	triose-phosphate isomerase activity	0.0073741	3.7092	3	Ac_ciRNA_10716
GO:0005777	peroxisome	0.00127537	2.78568	3	Ac_ciRNA_10716
GO:0005840	ribosome	0.0202607	4.01568	3	Ac_ciRNA_10716
GO:0006096	glycolytic process	0.00127537	3.33586	3	Ac_ciRNA_10716
GO:0006412	translation	0.0073741	5.13183	3	Ac_ciRNA_10716
GO:0009507	chloroplast	7.26411e-07	2.78568	3	Ac_ciRNA_10716
GO:0009535	chloroplast thylakoid membrane	0.00384863	2.01722	3	Ac_ciRNA_10716
GO:0009570	chloroplast stroma	2.84109e-08	2.35138	3	Ac_ciRNA_10716
GO:0009579	thylakoid	0.0310441	3.19166	3	Ac_ciRNA_10716
GO:0009854	oxidative photosynthetic carbon pathway	0.0104929	1.55225	3	Ac_ciRNA_10716
GO:0009941	chloroplast envelope	6.8075e-05	2.65834	3	Ac_ciRNA_10716
GO:0019253	reductive pentose-phosphate cycle	0.0073741	1.55225	3	Ac_ciRNA_10716
GO:0030170	pyridoxal phosphate binding	0.0259992	1.7392	3	Ac_ciRNA_10716
GO:0042132	fructose 1	0.024074	1.78107	3	Ac_ciRNA_10716
GO:0048046	apoplast	0.0259992	3.50544	3	Ac_ciRNA_10716
GO:0003735	structural constituent of ribosome	3.19494e-05	3.1247	3	Ac_ciRNA_10942
GO:0004375	glycine dehydrogenase (decarboxylating) activity	0.0333976	1.84691	3	Ac_ciRNA_10942
GO:0004807	triose-phosphate isomerase activity	0.0016628	2.43986	3	Ac_ciRNA_10942
GO:0005739	mitochondrion	0.00470705	2.39195	3	Ac_ciRNA_10942
GO:0005840	ribosome	0.00250312	2.91011	3	Ac_ciRNA_10942
GO:0006006	glucose metabolic process	0.00694357	3.51909	3	Ac_ciRNA_10942
GO:0006096	glycolytic process	0.000449866	5.11139	3	Ac_ciRNA_10942
GO:0006412	translation	3.19494e-05	3.25151	3	Ac_ciRNA_10942
GO:0009507	chloroplast	2.90972e-05	8.76221	3	Ac_ciRNA_10942
GO:0009535	chloroplast thylakoid membrane	3.19494e-05	2.6927	3	Ac_ciRNA_10942
GO:0009570	chloroplast stroma	0.00018497	2.29036	3	Ac_ciRNA_10942
GO:0009579	thylakoid	0.0197398	4.39123	3	Ac_ciRNA_10942
GO:0009941	chloroplast envelope	0.000800198	1.48057	3	Ac_ciRNA_10942
GO:0019253	reductive pentose-phosphate cycle	0.00152109	3.49447	3	Ac_ciRNA_10942
GO:0051287	NAD binding	0.0417328	1.48057	3	Ac_ciRNA_10942
GO:0003735	structural constituent of ribosome	0.00143001	1.44311	3	Ac_ciRNA_11077
GO:0004807	triose-phosphate isomerase activity	0.00858385	1.8979	3	Ac_ciRNA_11077
GO:0005777	peroxisome	0.0233148	1.57616	3	Ac_ciRNA_11077
GO:0005840	ribosome	0.00339523	2.92025	3	Ac_ciRNA_11077
GO:0006006	glucose metabolic process	0.0291184	1.34407	3	Ac_ciRNA_11077
GO:0006096	glycolytic process	0.00143001	2.42078	3	Ac_ciRNA_11077
GO:0006412	translation	0.00143001	2.22675	3	Ac_ciRNA_11077
GO:0009507	chloroplast	0.00304679	1.34407	3	Ac_ciRNA_11077
GO:0009535	chloroplast thylakoid membrane	0.0378279	3.41435	3	Ac_ciRNA_11077
GO:0009570	chloroplast stroma	0.00119424	2.0746	3	Ac_ciRNA_11077
GO:0009941	chloroplast envelope	0.0432603	2.0746	3	Ac_ciRNA_11077
GO:0019253	reductive pentose-phosphate cycle	0.0446388	2.04421	3	Ac_ciRNA_11077
GO:0051287	NAD binding	0.0379003	1.90415	3	Ac_ciRNA_11077
GO:2001070	starch binding	0.0379003	2.08597	3	Ac_ciRNA_11077
GO:0003735	structural constituent of ribosome	0.0262869	3.14481	3	Ac_ciRNA_11190
GO:0004427	inorganic diphosphatase activity	0.030462	1.54496	3	Ac_ciRNA_11190
GO:0004807	triose-phosphate isomerase activity	0.0182701	2.86763	3	Ac_ciRNA_11190
GO:0005739	mitochondrion	0.030462	3.41435	3	Ac_ciRNA_11190
GO:0005777	peroxisome	0.00810556	3.27819	3	Ac_ciRNA_11190
GO:0006096	glycolytic process	0.000725305	1.41737	3	Ac_ciRNA_11190
GO:0006412	translation	0.0262869	5.53642	3	Ac_ciRNA_11190
GO:0009507	chloroplast	1.00791e-06	1.41865	3	Ac_ciRNA_11190
GO:0009535	chloroplast thylakoid membrane	4.03621e-06	1.91914	3	Ac_ciRNA_11190
GO:0009570	chloroplast stroma	1.08588e-06	2.08597	3	Ac_ciRNA_11190
GO:0009579	thylakoid	0.00288687	1.42981	3	Ac_ciRNA_11190
GO:0009854	oxidative photosynthetic carbon pathway	0.0260063	1.42981	3	Ac_ciRNA_11190
GO:0009941	chloroplast envelope	0.000203269	1.41737	3	Ac_ciRNA_11190
GO:0015979	photosynthesis	0.0256379	1.42981	3	Ac_ciRNA_11190
GO:0019253	reductive pentose-phosphate cycle	5.29181e-05	2.73992	3	Ac_ciRNA_11190
GO:0030170	pyridoxal phosphate binding	0.0141856	2.12658	3	Ac_ciRNA_11190
GO:0042132	fructose 1	0.0488715	1.79987	3	Ac_ciRNA_11190
GO:0004807	triose-phosphate isomerase activity	0.00469617	1.59652	3	Ac_ciRNA_12523
GO:0005737	cytoplasm	0.024878	4.25427	3	Ac_ciRNA_12523
GO:0005739	mitochondrion	0.006982	4.12933	3	Ac_ciRNA_12523
GO:0005777	peroxisome	0.0015451	2.73992	3	Ac_ciRNA_12523
GO:0005840	ribosome	0.0328948	4.25427	3	Ac_ciRNA_12523
GO:0006096	glycolytic process	0.00213415	2.23526	3	Ac_ciRNA_12523
GO:0009507	chloroplast	0.00469617	1.40032	3	Ac_ciRNA_12523
GO:0009535	chloroplast thylakoid membrane	0.0245106	2.52929	3	Ac_ciRNA_12523
GO:0009570	chloroplast stroma	9.43486e-05	2.12658	3	Ac_ciRNA_12523
GO:0009854	oxidative photosynthetic carbon pathway	0.00558854	2.23878	3	Ac_ciRNA_12523
GO:0009941	chloroplast envelope	0.00851905	1.758	3	Ac_ciRNA_12523
GO:0030170	pyridoxal phosphate binding	0.024878	1.60622	3	Ac_ciRNA_12523
GO:0051287	NAD binding	0.0104487	1.60622	3	Ac_ciRNA_12523
GO:0003735	structural constituent of ribosome	2.24949e-06	1.758	3	Ac_ciRNA_13161
GO:0004298	threonine-type endopeptidase activity	0.00466225	1.758	3	Ac_ciRNA_13161
GO:0005737	cytoplasm	0.0151584	1.758	3	Ac_ciRNA_13161
GO:0005840	ribosome	0.000984207	1.758	3	Ac_ciRNA_13161
GO:0006412	translation	2.04328e-05	1.58504	3	Ac_ciRNA_13161
GO:0015934	large ribosomal subunit	0.00644349	2.13229	3	Ac_ciRNA_13161
GO:0019843	rRNA binding	0.0151818	2.13229	3	Ac_ciRNA_13161
GO:0003735	structural constituent of ribosome	0.0206903	2.89436	3	Ac_ciRNA_13527
GO:0004375	glycine dehydrogenase (decarboxylating) activity	0.0182272	1.69335	3	Ac_ciRNA_13527
GO:0004807	triose-phosphate isomerase activity	0.000151305	2.89436	3	Ac_ciRNA_13527
GO:0005739	mitochondrion	0.00447145	2.13229	3	Ac_ciRNA_13527
GO:0005777	peroxisome	0.00328191	6.13882	3	Ac_ciRNA_13527
GO:0005840	ribosome	0.013278	2.41469	3	Ac_ciRNA_13527
GO:0006006	glucose metabolic process	0.0151416	7.54651	3	Ac_ciRNA_13527
GO:0006096	glycolytic process	3.90579e-07	1.50802	3	Ac_ciRNA_13527
GO:0006412	translation	0.0206903	1.97911	3	Ac_ciRNA_13527
GO:0009507	chloroplast	1.32156e-07	4.16701	3	Ac_ciRNA_13527
GO:0009535	chloroplast thylakoid membrane	0.00187516	2.13229	3	Ac_ciRNA_13527
GO:0009570	chloroplast stroma	1.54592e-10	1.58504	3	Ac_ciRNA_13527
GO:0009579	thylakoid	0.0206903	1.61845	3	Ac_ciRNA_13527
GO:0009854	oxidative photosynthetic carbon pathway	0.00746433	1.58504	3	Ac_ciRNA_13527
GO:0009941	chloroplast envelope	0.000131467	4.49554	3	Ac_ciRNA_13527
GO:0010319	stromule	0.0393301	1.47629	3	Ac_ciRNA_13527
GO:0019253	reductive pentose-phosphate cycle	3.09557e-06	2.77916	3	Ac_ciRNA_13527
GO:0022626	cytosolic ribosome	0.0393301	2.32725	3	Ac_ciRNA_13527
GO:0030170	pyridoxal phosphate binding	0.00447145	2.60152	3	Ac_ciRNA_13527
GO:0042132	fructose 1	0.0175486	2.15842	3	Ac_ciRNA_13527
GO:0051287	NAD binding	0.00447145	3.34692	3	Ac_ciRNA_13527
GO:0003735	structural constituent of ribosome	0.00435372	4.49554	3	Ac_ciRNA_13783
GO:0005840	ribosome	0.0285083	4.53615	3	Ac_ciRNA_13783
GO:0006412	translation	0.0315707	4.49554	3	Ac_ciRNA_13783
GO:0005730	nucleolus	0.00838537	3.7329	3	Ac_ciRNA_14107
GO:0009908	flower development	0.00838537	1.70466	3	Ac_ciRNA_14107
GO:0030154	cell differentiation	0.00838537	3.0968	3	Ac_ciRNA_14107
GO:0016829	lyase activity	0.00824319	2.81784	4	Ac_ciRNA_04017
GO:0006099	tricarboxylic acid cycle	0.0185877	1.37952	4	Ac_ciRNA_05578
GO:0050897	cobalt ion binding	0.00270997	2.84466	4	Ac_ciRNA_05578
GO:0016829	lyase activity	0.00824319	2.06632	4	Ac_ciRNA_05653
GO:0016772	transferase activity	0.00288136	1.63237	4	Ac_ciRNA_05751
GO:0016772	transferase activity	0.00288136	2.46913	4	Ac_ciRNA_07979
GO:0005618	cell wall	0.0218765	1.53583	4	Ac_ciRNA_10350
GO:0015030	Cajal body	0.0218765	2.84466	4	Ac_ciRNA_10350
GO:0051567	histone H3-K9 methylation	0.0236627	2.84466	4	Ac_ciRNA_10350
GO:0071555	cell wall organization	0.0298274	2.51616	4	Ac_ciRNA_10350
GO:0003774	motor activity	0.0144025	1.42219	4	Ac_ciRNA_11445
GO:0004028	3-chloroallyl aldehyde dehydrogenase activity	0.0144025	2.92291	4	Ac_ciRNA_11445
GO:0004030	aldehyde dehydrogenase [NAD(P)+] activity	0.0144025	1.36391	4	Ac_ciRNA_11445
GO:0004693	cyclin-dependent protein serine/threonine kinase activity	0.0204915	1.35029	4	Ac_ciRNA_11445
GO:0005524	ATP binding	0.0202425	1.42136	4	Ac_ciRNA_11445
GO:0005618	cell wall	0.0144025	1.42136	4	Ac_ciRNA_11445
GO:0006081	cellular aldehyde metabolic process	0.0174339	1.58026	4	Ac_ciRNA_11445
GO:0006099	tricarboxylic acid cycle	0.00337852	1.51624	4	Ac_ciRNA_11445
GO:0008353	RNA polymerase II carboxy-terminal domain kinase activity	0.0207051	1.73826	4	Ac_ciRNA_11445
GO:0009228	thiamine biosynthetic process	0.0202425	1.51624	4	Ac_ciRNA_11445
GO:0009934	regulation of meristem structural organization	0.0144025	2.09122	4	Ac_ciRNA_11445
GO:0030048	actin filament-based movement	0.0144025	3.13948	4	Ac_ciRNA_11445
GO:0033721	aldehyde dehydrogenase (NADP+) activity	0.0144025	1.58026	4	Ac_ciRNA_11445
GO:0050660	flavin adenine dinucleotide binding	0.00824088	5.99658	4	Ac_ciRNA_11445
GO:0050897	cobalt ion binding	0.000488412	5.39403	4	Ac_ciRNA_11445
GO:0009501	amyloplast	0.0299257	5.96422	5	Ac_ciRNA_03004
GO:0019288	isopentenyl diphosphate biosynthetic process	0.0495693	2.53957	5	Ac_ciRNA_03004
GO:0009501	amyloplast	0.0299257	1.58492	5	Ac_ciRNA_03005
GO:0019288	isopentenyl diphosphate biosynthetic process	0.0495693	3.69193	5	Ac_ciRNA_03005
GO:0000160	phosphorelay signal transduction system	0.00986913	1.59112	5	Ac_ciRNA_05992
GO:0003899	DNA-directed RNA polymerase activity	0.015729	4.2764	5	Ac_ciRNA_05992
GO:0004871	signal transducer activity	0.00632841	1.84815	5	Ac_ciRNA_05992
GO:0006366	transcription from RNA polymerase II promoter	0.0131576	1.31094	5	Ac_ciRNA_05992
GO:0006813	potassium ion transport	0.0131576	2.32826	5	Ac_ciRNA_05992
GO:0008184	glycogen phosphorylase activity	0.0131576	1.60418	5	Ac_ciRNA_05992
GO:0008324	cation transmembrane transporter activity	0.0131576	2.15602	5	Ac_ciRNA_05992
GO:0009228	thiamine biosynthetic process	0.0131576	2.81104	5	Ac_ciRNA_05992
GO:0009308	amine metabolic process	0.0131576	1.48287	5	Ac_ciRNA_05992
GO:0009501	amyloplast	0.0159054	2.67077	5	Ac_ciRNA_05992
GO:0009507	chloroplast	0.0131576	2.32826	5	Ac_ciRNA_05992
GO:0009941	chloroplast envelope	0.0131576	1.61065	5	Ac_ciRNA_05992
GO:0016114	terpenoid biosynthetic process	0.00351189	4.02526	5	Ac_ciRNA_05992
GO:0030422	production of siRNA involved in RNA interference	0.0131576	2.2527	5	Ac_ciRNA_05992
GO:0031047	gene silencing by RNA	0.0131576	2.06961	5	Ac_ciRNA_05992
GO:0031929	TOR signaling	0.0131576	1.60418	5	Ac_ciRNA_05992
GO:0031931	TORC1 complex	0.0131576	1.98094	5	Ac_ciRNA_05992
GO:0048038	quinone binding	0.0131576	5.64792	5	Ac_ciRNA_05992
GO:0000160	phosphorelay signal transduction system	0.0143163	2.3314	5	Ac_ciRNA_07761
GO:0004871	signal transducer activity	0.0091977	1.81935	5	Ac_ciRNA_07761
GO:0006366	transcription from RNA polymerase II promoter	0.0170417	3.00691	5	Ac_ciRNA_07761
GO:0006813	potassium ion transport	0.0170417	4.68967	5	Ac_ciRNA_07761
GO:0008184	glycogen phosphorylase activity	0.0170417	2.19088	5	Ac_ciRNA_07761
GO:0008324	cation transmembrane transporter activity	0.0170417	1.81868	5	Ac_ciRNA_07761
GO:0009228	thiamine biosynthetic process	0.0170417	1.68423	5	Ac_ciRNA_07761
GO:0009308	amine metabolic process	0.0170417	1.73928	5	Ac_ciRNA_07761
GO:0009507	chloroplast	0.0170417	3.82015	5	Ac_ciRNA_07761
GO:0009941	chloroplast envelope	0.0170417	2.34955	5	Ac_ciRNA_07761
GO:0016114	terpenoid biosynthetic process	0.00511283	2.48387	5	Ac_ciRNA_07761
GO:0030422	production of siRNA involved in RNA interference	0.0170417	1.87687	5	Ac_ciRNA_07761
GO:0031047	gene silencing by RNA	0.0170417	1.81983	5	Ac_ciRNA_07761
GO:0031929	TOR signaling	0.0170417	6.40829	5	Ac_ciRNA_07761
GO:0031931	TORC1 complex	0.0170417	1.68423	5	Ac_ciRNA_07761
GO:0048038	quinone binding	0.0170417	6.87891	5	Ac_ciRNA_07761
GO:0009501	amyloplast	0.017036	2.72696	5	Ac_ciRNA_13650
GO:0000160	phosphorelay signal transduction system	0.01357	9.81081	5	Ac_ciRNA_13867
GO:0003899	DNA-directed RNA polymerase activity	0.017496	1.68423	5	Ac_ciRNA_13867
GO:0004871	signal transducer activity	0.0116021	2.12701	5	Ac_ciRNA_13867
GO:0006366	transcription from RNA polymerase II promoter	0.0148445	3.88118	5	Ac_ciRNA_13867
GO:0006813	potassium ion transport	0.0148445	1.40527	5	Ac_ciRNA_13867
GO:0008184	glycogen phosphorylase activity	0.0148445	5.50926	5	Ac_ciRNA_13867
GO:0008324	cation transmembrane transporter activity	0.0148445	1.40527	5	Ac_ciRNA_13867
GO:0009228	thiamine biosynthetic process	0.0148445	2.34955	5	Ac_ciRNA_13867
GO:0009308	amine metabolic process	0.0148445	1.75576	5	Ac_ciRNA_13867
GO:0009501	amyloplast	0.017496	2.34955	5	Ac_ciRNA_13867
GO:0030422	production of siRNA involved in RNA interference	0.0148445	2.36114	5	Ac_ciRNA_13867
GO:0031047	gene silencing by RNA	0.0148445	1.54503	5	Ac_ciRNA_13867
GO:0031929	TOR signaling	0.0148445	1.50072	5	Ac_ciRNA_13867
GO:0031931	TORC1 complex	0.0148445	2.07648	5	Ac_ciRNA_13867
GO:0048038	quinone binding	0.0148445	2.07648	5	Ac_ciRNA_13867
GO:0000139	Golgi membrane	0.029621	2.07648	7	Ac_ciRNA_00928
GO:0001653	peptide receptor activity	0.029621	2.0839	7	Ac_ciRNA_00928
GO:0004675	transmembrane receptor protein serine/threonine kinase activity	0.029621	1.73078	7	Ac_ciRNA_00928
GO:0007178	transmembrane receptor protein serine/threonine kinase signaling pathway	0.029621	2.56704	7	Ac_ciRNA_00928
GO:0009506	plasmodesma	0.00501448	2.0839	7	Ac_ciRNA_00928
GO:0010315	auxin efflux	0.029621	2.5404	7	Ac_ciRNA_00928
GO:0016757	transferase activity	0.0418973	2.5404	7	Ac_ciRNA_00928
GO:0031625	ubiquitin protein ligase binding	0.029621	1.66002	7	Ac_ciRNA_00928
GO:0071555	cell wall organization	0.00451203	1.66002	7	Ac_ciRNA_00928
GO:0071555	cell wall organization	0.016741	1.62594	7	Ac_ciRNA_02509
GO:0000139	Golgi membrane	0.029621	1.52538	7	Ac_ciRNA_02823
GO:0001653	peptide receptor activity	0.029621	1.84156	7	Ac_ciRNA_02823
GO:0004675	transmembrane receptor protein serine/threonine kinase activity	0.029621	1.84156	7	Ac_ciRNA_02823
GO:0007178	transmembrane receptor protein serine/threonine kinase signaling pathway	0.029621	1.84156	7	Ac_ciRNA_02823
GO:0009506	plasmodesma	0.00501448	1.68843	7	Ac_ciRNA_02823
GO:0010315	auxin efflux	0.029621	1.69374	7	Ac_ciRNA_02823
GO:0016757	transferase activity	0.0418973	1.84156	7	Ac_ciRNA_02823
GO:0031625	ubiquitin protein ligase binding	0.029621	1.75861	7	Ac_ciRNA_02823
GO:0071555	cell wall organization	0.00451203	2.47127	7	Ac_ciRNA_02823
GO:0000139	Golgi membrane	0.029621	1.68392	7	Ac_ciRNA_02899
GO:0001653	peptide receptor activity	0.029621	1.69374	7	Ac_ciRNA_02899
GO:0004675	transmembrane receptor protein serine/threonine kinase activity	0.029621	1.84156	7	Ac_ciRNA_02899
GO:0007178	transmembrane receptor protein serine/threonine kinase signaling pathway	0.029621	1.84156	7	Ac_ciRNA_02899
GO:0009506	plasmodesma	0.00501448	1.84156	7	Ac_ciRNA_02899
GO:0010315	auxin efflux	0.029621	2.08403	7	Ac_ciRNA_02899
GO:0016757	transferase activity	0.0418973	3.31121	7	Ac_ciRNA_02899
GO:0031625	ubiquitin protein ligase binding	0.029621	1.52396	7	Ac_ciRNA_02899
GO:0071555	cell wall organization	0.00451203	1.30479	7	Ac_ciRNA_02899
GO:0071555	cell wall organization	0.0159048	1.52396	7	Ac_ciRNA_03787
GO:0000139	Golgi membrane	0.029621	1.30479	7	Ac_ciRNA_07134
GO:0001653	peptide receptor activity	0.029621	2.00572	7	Ac_ciRNA_07134
GO:0004675	transmembrane receptor protein serine/threonine kinase activity	0.029621	1.8033	7	Ac_ciRNA_07134
GO:0007178	transmembrane receptor protein serine/threonine kinase signaling pathway	0.029621	2.19871	7	Ac_ciRNA_07134
GO:0009506	plasmodesma	0.00501448	1.88082	7	Ac_ciRNA_07134
GO:0010315	auxin efflux	0.029621	1.88082	7	Ac_ciRNA_07134
GO:0016757	transferase activity	0.0418973	1.88082	7	Ac_ciRNA_07134
GO:0031625	ubiquitin protein ligase binding	0.029621	1.88082	7	Ac_ciRNA_07134
GO:0071555	cell wall organization	0.00451203	1.88082	7	Ac_ciRNA_07134
GO:0000139	Golgi membrane	0.0251535	1.88082	7	Ac_ciRNA_07288
GO:0001653	peptide receptor activity	0.0251535	1.79845	7	Ac_ciRNA_07288
GO:0004675	transmembrane receptor protein serine/threonine kinase activity	0.0251535	1.88082	7	Ac_ciRNA_07288
GO:0007178	transmembrane receptor protein serine/threonine kinase signaling pathway	0.0251535	1.88082	7	Ac_ciRNA_07288
GO:0009506	plasmodesma	0.00320462	2.45446	7	Ac_ciRNA_07288
GO:0010315	auxin efflux	0.0251535	1.88082	7	Ac_ciRNA_07288
GO:0016757	transferase activity	0.035441	1.88082	7	Ac_ciRNA_07288
GO:0031625	ubiquitin protein ligase binding	0.0251535	1.88082	7	Ac_ciRNA_07288
GO:0071555	cell wall organization	0.00317658	1.88082	7	Ac_ciRNA_07288
GO:0000139	Golgi membrane	0.0251535	1.88082	7	Ac_ciRNA_07741
GO:0001653	peptide receptor activity	0.0251535	1.84417	7	Ac_ciRNA_07741
GO:0004675	transmembrane receptor protein serine/threonine kinase activity	0.0251535	2.03632	7	Ac_ciRNA_07741
GO:0007178	transmembrane receptor protein serine/threonine kinase signaling pathway	0.0251535	1.76849	7	Ac_ciRNA_07741
GO:0009506	plasmodesma	0.00320462	1.76849	7	Ac_ciRNA_07741
GO:0010315	auxin efflux	0.0251535	1.76849	7	Ac_ciRNA_07741
GO:0016757	transferase activity	0.035441	1.76849	7	Ac_ciRNA_07741
GO:0031625	ubiquitin protein ligase binding	0.0251535	1.76849	7	Ac_ciRNA_07741
GO:0071555	cell wall organization	0.00317658	1.76849	7	Ac_ciRNA_07741
GO:0000139	Golgi membrane	0.029621	1.76849	7	Ac_ciRNA_07973
GO:0001653	peptide receptor activity	0.029621	1.76849	7	Ac_ciRNA_07973
GO:0004675	transmembrane receptor protein serine/threonine kinase activity	0.029621	2.29134	7	Ac_ciRNA_07973
GO:0007178	transmembrane receptor protein serine/threonine kinase signaling pathway	0.029621	1.76849	7	Ac_ciRNA_07973
GO:0009506	plasmodesma	0.00501448	1.76849	7	Ac_ciRNA_07973
GO:0010315	auxin efflux	0.029621	1.76849	7	Ac_ciRNA_07973
GO:0016757	transferase activity	0.0418973	1.76849	7	Ac_ciRNA_07973
GO:0031625	ubiquitin protein ligase binding	0.029621	1.76849	7	Ac_ciRNA_07973
GO:0071555	cell wall organization	0.00451203	1.76863	7	Ac_ciRNA_07973
GO:0071555	cell wall organization	0.0140336	1.86742	7	Ac_ciRNA_08639
GO:0000139	Golgi membrane	0.029621	1.75706	7	Ac_ciRNA_10928
GO:0001653	peptide receptor activity	0.029621	1.93546	7	Ac_ciRNA_10928
GO:0004675	transmembrane receptor protein serine/threonine kinase activity	0.029621	1.82844	7	Ac_ciRNA_10928
GO:0007178	transmembrane receptor protein serine/threonine kinase signaling pathway	0.029621	1.82844	7	Ac_ciRNA_10928
GO:0009506	plasmodesma	0.00501448	1.82844	7	Ac_ciRNA_10928
GO:0010315	auxin efflux	0.029621	1.82844	7	Ac_ciRNA_10928
GO:0016757	transferase activity	0.0418973	1.82844	7	Ac_ciRNA_10928
GO:0031625	ubiquitin protein ligase binding	0.029621	1.82844	7	Ac_ciRNA_10928
GO:0071555	cell wall organization	0.00451203	1.75706	7	Ac_ciRNA_10928
GO:0000139	Golgi membrane	0.029621	1.82844	7	Ac_ciRNA_13110
GO:0001653	peptide receptor activity	0.029621	1.82844	7	Ac_ciRNA_13110
GO:0004675	transmembrane receptor protein serine/threonine kinase activity	0.029621	1.82844	7	Ac_ciRNA_13110
GO:0007178	transmembrane receptor protein serine/threonine kinase signaling pathway	0.029621	1.82844	7	Ac_ciRNA_13110
GO:0009506	plasmodesma	0.00501448	1.82844	7	Ac_ciRNA_13110
GO:0010315	auxin efflux	0.029621	1.5284	7	Ac_ciRNA_13110
GO:0016757	transferase activity	0.0418973	1.5284	7	Ac_ciRNA_13110
GO:0031625	ubiquitin protein ligase binding	0.029621	1.5284	7	Ac_ciRNA_13110
GO:0071555	cell wall organization	0.00451203	1.5284	7	Ac_ciRNA_13110
GO:0002679	respiratory burst involved in defense response	0.0147848	1.80219	16	Ac_ciRNA_00017
GO:0003700	sequence-specific DNA binding transcription factor activity	0.00223318	1.55711	16	Ac_ciRNA_00017
GO:0004672	protein kinase activity	0.0214294	1.55711	16	Ac_ciRNA_00017
GO:0005543	phospholipid binding	0.0147848	1.55711	16	Ac_ciRNA_00017
GO:0005622	intracellular	0.0172495	1.55711	16	Ac_ciRNA_00017
GO:0006612	protein targeting to membrane	0.000585403	1.55711	16	Ac_ciRNA_00017
GO:0009697	salicylic acid biosynthetic process	0.013096	1.84766	16	Ac_ciRNA_00017
GO:0009862	systemic acquired resistance	0.014447	1.55722	16	Ac_ciRNA_00017
GO:0009867	jasmonic acid mediated signaling pathway	0.000585403	1.84766	16	Ac_ciRNA_00017
GO:0009933	meristem structural organization	0.0238762	1.73396	16	Ac_ciRNA_00017
GO:0010120	camalexin biosynthetic process	0.0147848	3.32703	16	Ac_ciRNA_00017
GO:0010200	response to chitin	0.000585403	1.56449	16	Ac_ciRNA_00017
GO:0010224	response to UV-B	0.00769577	1.56449	16	Ac_ciRNA_00017
GO:0010229	inflorescence development	0.0238762	1.73396	16	Ac_ciRNA_00017
GO:0010310	regulation of hydrogen peroxide metabolic process	0.00397959	1.84944	16	Ac_ciRNA_00017
GO:0010337	regulation of salicylic acid metabolic process	0.0238762	1.56449	16	Ac_ciRNA_00017
GO:0010363	regulation of plant-type hypersensitive response	0.000585403	3.32703	16	Ac_ciRNA_00017
GO:0030001	metal ion transport	0.0238762	1.55711	16	Ac_ciRNA_00017
GO:0031348	negative regulation of defense response	0.00428477	1.55711	16	Ac_ciRNA_00017
GO:0043069	negative regulation of programmed cell death	0.00276796	1.55711	16	Ac_ciRNA_00017
GO:0043565	sequence-specific DNA binding	0.0172495	1.55711	16	Ac_ciRNA_00017
GO:0050832	defense response to fungus	0.0129743	1.55711	16	Ac_ciRNA_00017
GO:0052542	defense response by callose deposition	0.0147848	5.38922	16	Ac_ciRNA_00017
GO:0004674	protein serine/threonine kinase activity	0.0108056	4.50904	16	Ac_ciRNA_00167
GO:0003700	sequence-specific DNA binding transcription factor activity	0.0128804	2.05552	16	Ac_ciRNA_00683
GO:0006612	protein targeting to membrane	0.0167791	5.38922	16	Ac_ciRNA_00683
GO:0009697	salicylic acid biosynthetic process	0.0167791	1.75245	16	Ac_ciRNA_00683
GO:0009867	jasmonic acid mediated signaling pathway	0.0167791	1.44243	16	Ac_ciRNA_00683
GO:0010120	camalexin biosynthetic process	0.018452	1.75245	16	Ac_ciRNA_00683
GO:0010200	response to chitin	0.0128804	1.42894	16	Ac_ciRNA_00683
GO:0010224	response to UV-B	0.0128804	1.78267	16	Ac_ciRNA_00683
GO:0010229	inflorescence development	0.0385455	1.78267	16	Ac_ciRNA_00683
GO:0010363	regulation of plant-type hypersensitive response	0.0167791	1.42894	16	Ac_ciRNA_00683
GO:0003700	sequence-specific DNA binding transcription factor activity	0.00991176	1.78267	16	Ac_ciRNA_00693
GO:0009407	toxin catabolic process	0.038042	3.46341	16	Ac_ciRNA_00693
GO:0010120	camalexin biosynthetic process	0.0364194	1.98295	16	Ac_ciRNA_00693
GO:0010224	response to UV-B	0.00991176	1.42739	16	Ac_ciRNA_00693
GO:0010229	inflorescence development	0.0430269	3.46341	16	Ac_ciRNA_00693
GO:0043565	sequence-specific DNA binding	0.0426848	3.09432	16	Ac_ciRNA_00693
GO:0003700	sequence-specific DNA binding transcription factor activity	0.0361164	2.21989	16	Ac_ciRNA_01028
GO:0005622	intracellular	0.0291296	3.09432	16	Ac_ciRNA_01028
GO:0007034	vacuolar transport	0.0291296	1.68156	16	Ac_ciRNA_01028
GO:0007264	small GTPase mediated signal transduction	0.0363884	1.68156	16	Ac_ciRNA_01028
GO:0043565	sequence-specific DNA binding	0.0183942	2.18084	16	Ac_ciRNA_01028
GO:0004707	MAP kinase activity	0.0100714	2.18084	16	Ac_ciRNA_02331
GO:0006970	response to osmotic stress	0.0100714	1.69504	16	Ac_ciRNA_02331
GO:0009555	pollen development	0.0100714	3.28811	16	Ac_ciRNA_02331
GO:0009617	response to bacterium	0.0100714	1.52558	16	Ac_ciRNA_02331
GO:0009626	plant-type hypersensitive response	0.0100714	1.52558	16	Ac_ciRNA_02331
GO:0009911	positive regulation of flower development	0.00841855	1.69504	16	Ac_ciRNA_02331
GO:0010120	camalexin biosynthetic process	0.00841855	1.81052	16	Ac_ciRNA_02331
GO:0010224	response to UV-B	0.000115438	1.52558	16	Ac_ciRNA_02331
GO:0010229	inflorescence development	0.00841855	3.28811	16	Ac_ciRNA_02331
GO:0048481	ovule development	0.0100714	4.16186	16	Ac_ciRNA_02331
GO:0002679	respiratory burst involved in defense response	0.00277446	1.96455	16	Ac_ciRNA_02789
GO:0003700	sequence-specific DNA binding transcription factor activity	1.32173e-07	2.67063	16	Ac_ciRNA_02789
GO:0009407	toxin catabolic process	0.00911406	4.16186	16	Ac_ciRNA_02789
GO:0035556	intracellular signal transduction	0.00509663	2.11505	16	Ac_ciRNA_02789
GO:0043565	sequence-specific DNA binding	3.10877e-07	2.01736	16	Ac_ciRNA_02789
GO:0002679	respiratory burst involved in defense response	0.00933961	2.13727	16	Ac_ciRNA_02796
GO:0003700	sequence-specific DNA binding transcription factor activity	4.26538e-09	2.01736	16	Ac_ciRNA_02796
GO:0004674	protein serine/threonine kinase activity	0.0166617	2.13727	16	Ac_ciRNA_02796
GO:0004707	MAP kinase activity	0.00933961	2.13727	16	Ac_ciRNA_02796
GO:0005618	cell wall	0.0225417	2.13727	16	Ac_ciRNA_02796
GO:0006073	cellular glucan metabolic process	0.00146304	1.53935	16	Ac_ciRNA_02796
GO:0009407	toxin catabolic process	0.0166617	1.53935	16	Ac_ciRNA_02796
GO:0009697	salicylic acid biosynthetic process	0.0212328	1.44895	16	Ac_ciRNA_02796
GO:0009738	abscisic acid-activated signaling pathway	0.00510637	1.47587	16	Ac_ciRNA_02796
GO:0010120	camalexin biosynthetic process	0.00104359	1.53935	16	Ac_ciRNA_02796
GO:0010224	response to UV-B	0.00184639	1.53935	16	Ac_ciRNA_02796
GO:0010229	inflorescence development	0.00347603	1.36003	16	Ac_ciRNA_02796
GO:0016762	xyloglucan:xyloglucosyl transferase activity	0.00146304	2.83503	16	Ac_ciRNA_02796
GO:0016866	intramolecular transferase activity	0.0166617	1.36003	16	Ac_ciRNA_02796
GO:0043565	sequence-specific DNA binding	1.75205e-07	1.3675	16	Ac_ciRNA_02796
GO:0071555	cell wall organization	0.0401238	2.83503	16	Ac_ciRNA_02796
GO:0003700	sequence-specific DNA binding transcription factor activity	7.35847e-06	1.55711	16	Ac_ciRNA_02847
GO:0005634	nucleus	0.0160184	1.55711	16	Ac_ciRNA_02847
GO:0006351	transcription	0.00436625	1.55711	16	Ac_ciRNA_02847
GO:0009407	toxin catabolic process	0.0160184	1.55711	16	Ac_ciRNA_02847
GO:0009697	salicylic acid biosynthetic process	0.0160184	1.55711	16	Ac_ciRNA_02847
GO:0009738	abscisic acid-activated signaling pathway	0.00346278	1.83018	16	Ac_ciRNA_02847
GO:0043565	sequence-specific DNA binding	0.00637299	2.65108	16	Ac_ciRNA_02847
GO:0003700	sequence-specific DNA binding transcription factor activity	0.0227141	1.66899	16	Ac_ciRNA_02971
GO:0004672	protein kinase activity	0.0227141	1.83018	16	Ac_ciRNA_02971
GO:0006612	protein targeting to membrane	0.0227141	1.76322	16	Ac_ciRNA_02971
GO:0009409	response to cold	0.0076179	3.23255	16	Ac_ciRNA_02971
GO:0009595	detection of biotic stimulus	0.0076179	1.88286	16	Ac_ciRNA_02971
GO:0009697	salicylic acid biosynthetic process	0.00730666	1.84022	16	Ac_ciRNA_02971
GO:0009738	abscisic acid-activated signaling pathway	0.012078	3.23255	16	Ac_ciRNA_02971
GO:0009862	systemic acquired resistance	0.0223021	1.62204	16	Ac_ciRNA_02971
GO:0009867	jasmonic acid mediated signaling pathway	0.0229831	1.83018	16	Ac_ciRNA_02971
GO:0010120	camalexin biosynthetic process	0.00932313	3.23255	16	Ac_ciRNA_02971
GO:0010200	response to chitin	0.0114033	2.11375	16	Ac_ciRNA_02971
GO:0010224	response to UV-B	0.00730666	1.62204	16	Ac_ciRNA_02971
GO:0010229	inflorescence development	0.0126568	2.40016	16	Ac_ciRNA_02971
GO:0010310	regulation of hydrogen peroxide metabolic process	0.00932313	1.62204	16	Ac_ciRNA_02971
GO:0010363	regulation of plant-type hypersensitive response	0.0227141	3.23255	16	Ac_ciRNA_02971
GO:0019684	photosynthesis	0.0108647	1.62204	16	Ac_ciRNA_02971
GO:0030001	metal ion transport	0.0126568	2.36807	16	Ac_ciRNA_02971
GO:0031348	negative regulation of defense response	0.0076179	2.55784	16	Ac_ciRNA_02971
GO:0043069	negative regulation of programmed cell death	0.00817086	1.76322	16	Ac_ciRNA_02971
GO:0050832	defense response to fungus	0.012078	1.88692	16	Ac_ciRNA_02971
GO:0001666	response to hypoxia	0.0261086	1.83018	16	Ac_ciRNA_03121
GO:0003677	DNA binding	0.00278811	1.96635	16	Ac_ciRNA_03121
GO:0003700	sequence-specific DNA binding transcription factor activity	3.14236e-08	1.89007	16	Ac_ciRNA_03121
GO:0004805	trehalose-phosphatase activity	0.0136431	1.77523	16	Ac_ciRNA_03121
GO:0005634	nucleus	0.00242789	1.77523	16	Ac_ciRNA_03121
GO:0006351	transcription	0.0320041	1.77523	16	Ac_ciRNA_03121
GO:0009407	toxin catabolic process	0.00242789	1.73396	16	Ac_ciRNA_03121
GO:0009697	salicylic acid biosynthetic process	0.00278811	1.89007	16	Ac_ciRNA_03121
GO:0010286	heat acclimation	0.00998431	1.89007	16	Ac_ciRNA_03121
GO:0031348	negative regulation of defense response	0.0353873	1.41403	16	Ac_ciRNA_03121
GO:0043565	sequence-specific DNA binding	0.00242789	1.77523	16	Ac_ciRNA_03121
GO:0001666	response to hypoxia	0.0160227	2.00385	16	Ac_ciRNA_03590
GO:0002679	respiratory burst involved in defense response	0.0166895	1.41974	16	Ac_ciRNA_03590
GO:0003700	sequence-specific DNA binding transcription factor activity	9.8333e-06	1.43867	16	Ac_ciRNA_03590
GO:0004674	protein serine/threonine kinase activity	0.00535964	2.00385	16	Ac_ciRNA_03590
GO:0004707	MAP kinase activity	0.0166895	1.36626	16	Ac_ciRNA_03590
GO:0005509	calcium ion binding	0.00792886	1.36973	16	Ac_ciRNA_03590
GO:0005618	cell wall	0.00863409	1.4423	16	Ac_ciRNA_03590
GO:0005622	intracellular	0.0274899	1.53567	16	Ac_ciRNA_03590
GO:0006073	cellular glucan metabolic process	0.00370733	1.53567	16	Ac_ciRNA_03590
GO:0009407	toxin catabolic process	0.0228165	1.43904	16	Ac_ciRNA_03590
GO:0009697	salicylic acid biosynthetic process	0.0346594	1.73532	16	Ac_ciRNA_03590
GO:0009738	abscisic acid-activated signaling pathway	0.0145707	1.99691	16	Ac_ciRNA_03590
GO:0010120	camalexin biosynthetic process	0.0167576	1.99691	16	Ac_ciRNA_03590
GO:0010224	response to UV-B	0.0228165	1.99691	16	Ac_ciRNA_03590
GO:0016762	xyloglucan:xyloglucosyl transferase activity	0.00370733	1.99691	16	Ac_ciRNA_03590
GO:0016866	intramolecular transferase activity	0.0228165	1.99691	16	Ac_ciRNA_03590
GO:0035556	intracellular signal transduction	0.0232954	2.07476	16	Ac_ciRNA_03590
GO:0043565	sequence-specific DNA binding	9.8333e-06	2.07476	16	Ac_ciRNA_03590
GO:0003700	sequence-specific DNA binding transcription factor activity	2.52149e-07	3.93765	16	Ac_ciRNA_03605
GO:0006984	ER-nucleus signaling pathway	0.0374859	2.07476	16	Ac_ciRNA_03605
GO:0009697	salicylic acid biosynthetic process	0.0274819	1.99691	16	Ac_ciRNA_03605
GO:0030968	endoplasmic reticulum unfolded protein response	0.0274819	2.55682	16	Ac_ciRNA_03605
GO:0043565	sequence-specific DNA binding	7.24021e-07	6.87886	16	Ac_ciRNA_03605
GO:0045087	innate immune response	0.00709716	2.04029	16	Ac_ciRNA_03605
GO:0003700	sequence-specific DNA binding transcription factor activity	2.27502e-08	2.29272	16	Ac_ciRNA_03625
GO:0009697	salicylic acid biosynthetic process	0.0109772	6.50741	16	Ac_ciRNA_03625
GO:0009738	abscisic acid-activated signaling pathway	0.000893465	2.02967	16	Ac_ciRNA_03625
GO:0010200	response to chitin	0.0157579	8.37004	16	Ac_ciRNA_03625
GO:0043565	sequence-specific DNA binding	2.75386e-06	1.77828	16	Ac_ciRNA_03625
GO:0003700	sequence-specific DNA binding transcription factor activity	2.12253e-06	2.02967	16	Ac_ciRNA_04154
GO:0043565	sequence-specific DNA binding	8.54141e-06	1.64701	16	Ac_ciRNA_04154
GO:0002679	respiratory burst involved in defense response	2.83474	2.83474	16	Ac_ciRNA_04177
GO:0003700	sequence-specific DNA binding transcription factor activity	1.77828	1.77828	16	Ac_ciRNA_04177
GO:0004674	protein serine/threonine kinase activity	1.67299	1.67299	16	Ac_ciRNA_04177
GO:0004707	MAP kinase activity	2.29189	2.29189	16	Ac_ciRNA_04177
GO:0005507	copper ion binding	2.98147	2.98147	16	Ac_ciRNA_04177
GO:0005509	calcium ion binding	2.73368	2.73368	16	Ac_ciRNA_04177
GO:0005618	cell wall	2.45892	2.45892	16	Ac_ciRNA_04177
GO:0005622	intracellular	2.83474	2.83474	16	Ac_ciRNA_04177
GO:0005886	plasma membrane	1.77828	1.77828	16	Ac_ciRNA_04177
GO:0006073	cellular glucan metabolic process	6.75645	6.75645	16	Ac_ciRNA_04177
GO:0009697	salicylic acid biosynthetic process	1.3966	1.3966	16	Ac_ciRNA_04177
GO:0009738	abscisic acid-activated signaling pathway	5.13321	5.13321	16	Ac_ciRNA_04177
GO:0016760	cellulose synthase (UDP-forming) activity	1.79538	1.79538	16	Ac_ciRNA_04177
GO:0016762	xyloglucan:xyloglucosyl transferase activity	2.35989	2.35989	16	Ac_ciRNA_04177
GO:0035556	intracellular signal transduction	1.79538	1.79538	16	Ac_ciRNA_04177
GO:0043565	sequence-specific DNA binding	1.79538	1.79538	16	Ac_ciRNA_04177
GO:0071555	cell wall organization	2.46057	2.46057	16	Ac_ciRNA_04177
GO:0003700	sequence-specific DNA binding transcription factor activity	1.13885e-07	2.19566	16	Ac_ciRNA_04830
GO:0005516	calmodulin binding	0.0158328	1.6437	16	Ac_ciRNA_04830
GO:0005634	nucleus	0.0152039	1.6437	16	Ac_ciRNA_04830
GO:0006351	transcription	0.0135398	1.6437	16	Ac_ciRNA_04830
GO:0006810	transport	0.0365632	2.11816	16	Ac_ciRNA_04830
GO:0009407	toxin catabolic process	0.0152039	2.11816	16	Ac_ciRNA_04830
GO:0009697	salicylic acid biosynthetic process	0.0152039	2.13628	16	Ac_ciRNA_04830
GO:0009738	abscisic acid-activated signaling pathway	0.000405896	1.91801	16	Ac_ciRNA_04830
GO:0043565	sequence-specific DNA binding	0.000113164	1.65165	16	Ac_ciRNA_04830
GO:0003700	sequence-specific DNA binding transcription factor activity	0.000500518	1.63859	16	Ac_ciRNA_05678
GO:0043565	sequence-specific DNA binding	0.00182118	2.03044	16	Ac_ciRNA_05678
GO:0001666	response to hypoxia	0.0310457	1.94297	16	Ac_ciRNA_05929
GO:0002679	respiratory burst involved in defense response	0.00203771	2.13628	16	Ac_ciRNA_05929
GO:0003700	sequence-specific DNA binding transcription factor activity	6.87864e-11	1.89768	16	Ac_ciRNA_05929
GO:0004674	protein serine/threonine kinase activity	0.00944413	2.03044	16	Ac_ciRNA_05929
GO:0004707	MAP kinase activity	0.0115223	1.6437	16	Ac_ciRNA_05929
GO:0005634	nucleus	0.029061	1.96398	16	Ac_ciRNA_05929
GO:0006073	cellular glucan metabolic process	0.0115223	1.89768	16	Ac_ciRNA_05929
GO:0006351	transcription	0.0137914	2.11816	16	Ac_ciRNA_05929
GO:0006612	protein targeting to membrane	0.029061	2.08773	16	Ac_ciRNA_05929
GO:0006984	ER-nucleus signaling pathway	0.018466	1.91801	16	Ac_ciRNA_05929
GO:0009407	toxin catabolic process	0.0137224	1.58322	16	Ac_ciRNA_05929
GO:0009409	response to cold	0.0209092	2.55469	16	Ac_ciRNA_05929
GO:0009595	detection of biotic stimulus	0.029061	7.50274	16	Ac_ciRNA_05929
GO:0009697	salicylic acid biosynthetic process	0.00199399	1.86509	16	Ac_ciRNA_05929
GO:0009738	abscisic acid-activated signaling pathway	0.000785715	2.61477	16	Ac_ciRNA_05929
GO:0009867	jasmonic acid mediated signaling pathway	0.0310457	1.49479	16	Ac_ciRNA_05929
GO:0010120	camalexin biosynthetic process	0.00103063	2.61477	16	Ac_ciRNA_05929
GO:0010200	response to chitin	0.0137224	2.55469	16	Ac_ciRNA_05929
GO:0010224	response to UV-B	0.00223229	2.00068	16	Ac_ciRNA_05929
GO:0010229	inflorescence development	0.00397683	1.45115	16	Ac_ciRNA_05929
GO:0010286	heat acclimation	0.0115223	2.61477	16	Ac_ciRNA_05929
GO:0010363	regulation of plant-type hypersensitive response	0.0297632	1.79526	16	Ac_ciRNA_05929
GO:0015085	calcium ion transmembrane transporter activity	0.035672	1.77756	16	Ac_ciRNA_05929
GO:0016762	xyloglucan:xyloglucosyl transferase activity	0.0115223	5.0073	16	Ac_ciRNA_05929
GO:0016866	intramolecular transferase activity	0.0137224	2.27086	16	Ac_ciRNA_05929
GO:0019684	photosynthesis	0.019065	1.77756	16	Ac_ciRNA_05929
GO:0031348	negative regulation of defense response	0.0137224	2.10079	16	Ac_ciRNA_05929
GO:0035556	intracellular signal transduction	0.0137224	2.06378	16	Ac_ciRNA_05929
GO:0043565	sequence-specific DNA binding	1.51186e-08	1.56083	16	Ac_ciRNA_05929
GO:0048481	ovule development	0.035672	2.43094	16	Ac_ciRNA_05929
GO:0050832	defense response to fungus	0.015913	1.64175	16	Ac_ciRNA_05929
GO:0002679	respiratory burst involved in defense response	0.00951944	1.46018	16	Ac_ciRNA_05998
GO:0003700	sequence-specific DNA binding transcription factor activity	2.23055e-07	1.83652	16	Ac_ciRNA_05998
GO:0005516	calmodulin binding	0.0206214	1.77579	16	Ac_ciRNA_05998
GO:0005634	nucleus	0.0140621	1.64175	16	Ac_ciRNA_05998
GO:0006351	transcription	0.0123371	2.43094	16	Ac_ciRNA_05998
GO:0006810	transport	0.0362312	1.64175	16	Ac_ciRNA_05998
GO:0006984	ER-nucleus signaling pathway	0.0206214	1.63273	16	Ac_ciRNA_05998
GO:0009407	toxin catabolic process	0.0161069	5.0073	16	Ac_ciRNA_05998
GO:0009697	salicylic acid biosynthetic process	0.0056522	6.59834	16	Ac_ciRNA_05998
GO:0009738	abscisic acid-activated signaling pathway	0.000137656	1.42613	16	Ac_ciRNA_05998
GO:0010200	response to chitin	0.0257078	1.56095	16	Ac_ciRNA_05998
GO:0010286	heat acclimation	0.0110304	1.56095	16	Ac_ciRNA_05998
GO:0015085	calcium ion transmembrane transporter activity	0.036783	6.14025	16	Ac_ciRNA_05998
GO:0031348	negative regulation of defense response	0.0315246	2.14892	16	Ac_ciRNA_05998
GO:0035556	intracellular signal transduction	0.0241505	7.64301	16	Ac_ciRNA_05998
GO:0043565	sequence-specific DNA binding	6.6017e-05	1.95951	16	Ac_ciRNA_05998
GO:0050832	defense response to fungus	0.0324129	3.04892	16	Ac_ciRNA_05998
GO:0001666	response to hypoxia	0.0216376	1.8025	16	Ac_ciRNA_06481
GO:0003677	DNA binding	0.00770523	5.56006	16	Ac_ciRNA_06481
GO:0003700	sequence-specific DNA binding transcription factor activity	2.9703e-09	5.67315	16	Ac_ciRNA_06481
GO:0004672	protein kinase activity	0.0349211	5.06847	16	Ac_ciRNA_06481
GO:0004805	trehalose-phosphatase activity	0.0127277	-0.452514	16	Ac_ciRNA_06481
GO:0005634	nucleus	0.00335894	-0.25	16	Ac_ciRNA_06481
GO:0006351	transcription	0.0184895	-0.223494	16	Ac_ciRNA_06481
GO:0006612	protein targeting to membrane	0.0230812	-0.360193	16	Ac_ciRNA_06481
GO:0006984	ER-nucleus signaling pathway	0.0301547	-0.474431	16	Ac_ciRNA_06481
GO:0009407	toxin catabolic process	0.00335894	-0.436747	16	Ac_ciRNA_06481
GO:0009595	detection of biotic stimulus	0.020011	-0.390744	16	Ac_ciRNA_06481
GO:0009697	salicylic acid biosynthetic process	0.00464386	-0.452514	16	Ac_ciRNA_06481
GO:0009867	jasmonic acid mediated signaling pathway	0.0230812	-0.25	16	Ac_ciRNA_06481
GO:0010286	heat acclimation	0.0102083	-0.829719	16	Ac_ciRNA_06481
GO:0010310	regulation of hydrogen peroxide metabolic process	0.0301547	-0.145071	16	Ac_ciRNA_06481
GO:0010363	regulation of plant-type hypersensitive response	0.0230812	-0.710389	16	Ac_ciRNA_06481
GO:0019684	photosynthesis	0.0175772	-0.254157	16	Ac_ciRNA_06481
GO:0031123	RNA 3'-end processing	0.0349211	-0.372892	16	Ac_ciRNA_06481
GO:0031348	negative regulation of defense response	0.00808329	-0.254157	16	Ac_ciRNA_06481
GO:0043069	negative regulation of programmed cell death	0.0230812	-0.254157	16	Ac_ciRNA_06481
GO:0043565	sequence-specific DNA binding	0.000166441	-0.391037	16	Ac_ciRNA_06481
GO:0050832	defense response to fungus	0.0194015	6.94353	16	Ac_ciRNA_06481
GO:0002679	respiratory burst involved in defense response	0.000986526	1.80044	16	Ac_ciRNA_06985
GO:0003700	sequence-specific DNA binding transcription factor activity	3.65804e-09	1.81804	16	Ac_ciRNA_06985
GO:0004805	trehalose-phosphatase activity	0.0317628	1.86839	16	Ac_ciRNA_06985
GO:0006073	cellular glucan metabolic process	0.00138317	1.43696	16	Ac_ciRNA_06985
GO:0009407	toxin catabolic process	0.00360327	1.81804	16	Ac_ciRNA_06985
GO:0010286	heat acclimation	0.0233984	1.81804	16	Ac_ciRNA_06985
GO:0016762	xyloglucan:xyloglucosyl transferase activity	0.00138317	3.39159	16	Ac_ciRNA_06985
GO:0043565	sequence-specific DNA binding	2.55235e-08	3.94629	16	Ac_ciRNA_06985
GO:0005992	trehalose biosynthetic process	0.00288312	3.30058	16	Ac_ciRNA_07070
GO:0016757	transferase activity	0.00410844	2.73965	16	Ac_ciRNA_07070
GO:0002679	respiratory burst involved in defense response	0.00951944	1.508	16	Ac_ciRNA_07272
GO:0003700	sequence-specific DNA binding transcription factor activity	2.23055e-07	2.69086	16	Ac_ciRNA_07272
GO:0005516	calmodulin binding	0.0206214	10.1625	16	Ac_ciRNA_07272
GO:0005634	nucleus	0.0140621	2.02484	16	Ac_ciRNA_07272
GO:0006351	transcription	0.0123371	1.93846	16	Ac_ciRNA_07272
GO:0006810	transport	0.0362312	1.53669	16	Ac_ciRNA_07272
GO:0006984	ER-nucleus signaling pathway	0.0206214	1.93846	16	Ac_ciRNA_07272
GO:0009407	toxin catabolic process	0.0161069	1.86039	16	Ac_ciRNA_07272
GO:0009697	salicylic acid biosynthetic process	0.0056522	1.53669	16	Ac_ciRNA_07272
GO:0009738	abscisic acid-activated signaling pathway	0.000137656	1.73363	16	Ac_ciRNA_07272
GO:0010200	response to chitin	0.0257078	1.86257	16	Ac_ciRNA_07272
GO:0010286	heat acclimation	0.0110304	1.67966	16	Ac_ciRNA_07272
GO:0015085	calcium ion transmembrane transporter activity	0.036783	1.53669	16	Ac_ciRNA_07272
GO:0031348	negative regulation of defense response	0.0315246	2.70028	16	Ac_ciRNA_07272
GO:0035556	intracellular signal transduction	0.0241505	3.10473	16	Ac_ciRNA_07272
GO:0043565	sequence-specific DNA binding	6.6017e-05	1.508	16	Ac_ciRNA_07272
GO:0050832	defense response to fungus	0.0324129	2.9869	16	Ac_ciRNA_07272
GO:0002679	respiratory burst involved in defense response	0.00244203	1.86257	16	Ac_ciRNA_07335
GO:0003700	sequence-specific DNA binding transcription factor activity	8.52028e-11	2.65125	16	Ac_ciRNA_07335
GO:0005992	trehalose biosynthetic process	0.0296795	2.40046	16	Ac_ciRNA_07335
GO:0006073	cellular glucan metabolic process	0.0167806	1.93846	16	Ac_ciRNA_07335
GO:0006984	ER-nucleus signaling pathway	0.0295577	1.52632	16	Ac_ciRNA_07335
GO:0009407	toxin catabolic process	0.0231225	1.44767	16	Ac_ciRNA_07335
GO:0009697	salicylic acid biosynthetic process	0.0272514	1.93846	16	Ac_ciRNA_07335
GO:0009738	abscisic acid-activated signaling pathway	0.0229773	1.86257	16	Ac_ciRNA_07335
GO:0010286	heat acclimation	0.0167806	1.71976	16	Ac_ciRNA_07335
GO:0016762	xyloglucan:xyloglucosyl transferase activity	0.0167806	1.86257	16	Ac_ciRNA_07335
GO:0035556	intracellular signal transduction	0.00613928	1.86257	16	Ac_ciRNA_07335
GO:0043565	sequence-specific DNA binding	1.25149e-07	7.82049	16	Ac_ciRNA_07335
GO:0002679	respiratory burst involved in defense response	0.00769166	1.44767	16	Ac_ciRNA_07802
GO:0003700	sequence-specific DNA binding transcription factor activity	0.0123215	1.79825	16	Ac_ciRNA_07802
GO:0004553	hydrolase activity	0.00217417	2.02139	16	Ac_ciRNA_07802
GO:0005618	cell wall	0.000583893	6.65159	16	Ac_ciRNA_07802
GO:0006073	cellular glucan metabolic process	6.3009e-05	1.68568	16	Ac_ciRNA_07802
GO:0010150	leaf senescence	0.0123215	1.85195	16	Ac_ciRNA_07802
GO:0016762	xyloglucan:xyloglucosyl transferase activity	6.3009e-05	1.90879	16	Ac_ciRNA_07802
GO:0048046	apoplast	0.0121762	1.44092	16	Ac_ciRNA_07802
GO:0071555	cell wall organization	0.0121762	1.68568	16	Ac_ciRNA_07802
GO:0003700	sequence-specific DNA binding transcription factor activity	2.53797e-06	1.79299	16	Ac_ciRNA_08026
GO:0004672	protein kinase activity	0.00957998	2.24778	16	Ac_ciRNA_08026
GO:0005634	nucleus	0.00957998	3.8612	16	Ac_ciRNA_08026
GO:0005992	trehalose biosynthetic process	0.0377731	1.58994	16	Ac_ciRNA_08026
GO:0006351	transcription	0.00380517	1.95741	16	Ac_ciRNA_08026
GO:0006355	regulation of transcription	0.0487804	1.43435	16	Ac_ciRNA_08026
GO:0006612	protein targeting to membrane	0.011158	1.50135	16	Ac_ciRNA_08026
GO:0006984	ER-nucleus signaling pathway	0.00455099	1.61707	16	Ac_ciRNA_08026
GO:0009407	toxin catabolic process	0.0377731	4.18034	16	Ac_ciRNA_08026
GO:0009595	detection of biotic stimulus	0.0313985	1.48928	16	Ac_ciRNA_08026
GO:0009697	salicylic acid biosynthetic process	0.000340493	1.66479	16	Ac_ciRNA_08026
GO:0009738	abscisic acid-activated signaling pathway	0.00294653	2.11321	16	Ac_ciRNA_08026
GO:0009867	jasmonic acid mediated signaling pathway	0.0117954	8.5272	16	Ac_ciRNA_08026
GO:0010120	camalexin biosynthetic process	0.0313985	1.45691	16	Ac_ciRNA_08026
GO:0010200	response to chitin	0.00294653	1.89525	16	Ac_ciRNA_08026
GO:0010224	response to UV-B	0.015369	2.4738	16	Ac_ciRNA_08026
GO:0010286	heat acclimation	0.013052	1.73308	16	Ac_ciRNA_08026
GO:0010363	regulation of plant-type hypersensitive response	0.0114545	1.63674	16	Ac_ciRNA_08026
GO:0019684	photosynthesis	0.0217638	1.52065	16	Ac_ciRNA_08026
GO:0030968	endoplasmic reticulum unfolded protein response	0.0168528	2.4738	16	Ac_ciRNA_08026
GO:0031348	negative regulation of defense response	0.00305567	1.69873	16	Ac_ciRNA_08026
GO:0043565	sequence-specific DNA binding	0.00294653	2.33312	16	Ac_ciRNA_08026
GO:0050832	defense response to fungus	0.00294653	1.63674	16	Ac_ciRNA_08026
GO:0001666	response to hypoxia	0.0367257	1.99105	16	Ac_ciRNA_08220
GO:0002679	respiratory burst involved in defense response	0.00155026	1.52065	16	Ac_ciRNA_08220
GO:0003700	sequence-specific DNA binding transcription factor activity	4.941e-09	1.63674	16	Ac_ciRNA_08220
GO:0004674	protein serine/threonine kinase activity	0.0128542	1.75505	16	Ac_ciRNA_08220
GO:0004707	MAP kinase activity	0.0106619	1.45691	16	Ac_ciRNA_08220
GO:0005618	cell wall	0.0246022	2.09241	16	Ac_ciRNA_08220
GO:0006073	cellular glucan metabolic process	0.00155026	1.63674	16	Ac_ciRNA_08220
GO:0006351	transcription	0.0311705	3.77874	16	Ac_ciRNA_08220
GO:0006984	ER-nucleus signaling pathway	0.0223542	1.71217	16	Ac_ciRNA_08220
GO:0009407	toxin catabolic process	0.016251	3.00589	16	Ac_ciRNA_08220
GO:0009409	response to cold	0.0231734	8.43675	16	Ac_ciRNA_08220
GO:0009697	salicylic acid biosynthetic process	0.00624825	1.49808	16	Ac_ciRNA_08220
GO:0009738	abscisic acid-activated signaling pathway	0.000646874	2.85912	16	Ac_ciRNA_08220
GO:0010120	camalexin biosynthetic process	0.000944062	2.4433	16	Ac_ciRNA_08220
GO:0010200	response to chitin	0.0367257	1.63081	16	Ac_ciRNA_08220
GO:0010224	response to UV-B	0.00176164	2.85912	16	Ac_ciRNA_08220
GO:0010229	inflorescence development	0.00324342	7.59306	16	Ac_ciRNA_08220
GO:0010286	heat acclimation	0.0123611	2.54014	16	Ac_ciRNA_08220
GO:0016762	xyloglucan:xyloglucosyl transferase activity	0.00155026	2.38632	16	Ac_ciRNA_08220
GO:0016866	intramolecular transferase activity	0.016251	2.02139	16	Ac_ciRNA_08220
GO:0035556	intracellular signal transduction	0.0367257	6.65159	16	Ac_ciRNA_08220
GO:0043565	sequence-specific DNA binding	4.90655e-07	1.68568	16	Ac_ciRNA_08220
GO:0071555	cell wall organization	0.0183534	1.85195	16	Ac_ciRNA_08220
GO:0001666	response to hypoxia	0.0136261	1.90879	16	Ac_ciRNA_08234
GO:0002679	respiratory burst involved in defense response	0.0144601	1.44092	16	Ac_ciRNA_08234
GO:0003700	sequence-specific DNA binding transcription factor activity	1.50847e-05	1.68568	16	Ac_ciRNA_08234
GO:0004672	protein kinase activity	0.0266617	1.79299	16	Ac_ciRNA_08234
GO:0004674	protein serine/threonine kinase activity	0.00270854	2.24778	16	Ac_ciRNA_08234
GO:0004707	MAP kinase activity	0.0144601	3.8612	16	Ac_ciRNA_08234
GO:0005509	calcium ion binding	0.0136261	1.58994	16	Ac_ciRNA_08234
GO:0005618	cell wall	0.00916688	1.95741	16	Ac_ciRNA_08234
GO:0005622	intracellular	0.0244696	1.43435	16	Ac_ciRNA_08234
GO:0006073	cellular glucan metabolic process	0.0027969	1.50135	16	Ac_ciRNA_08234
GO:0009407	toxin catabolic process	0.0205236	1.61707	16	Ac_ciRNA_08234
GO:0009697	salicylic acid biosynthetic process	0.0309035	4.18034	16	Ac_ciRNA_08234
GO:0009738	abscisic acid-activated signaling pathway	0.0134295	1.48928	16	Ac_ciRNA_08234
GO:0010120	camalexin biosynthetic process	0.0148378	2.61225	16	Ac_ciRNA_08234
GO:0010224	response to UV-B	0.0203771	10.0695	16	Ac_ciRNA_08234
GO:0010229	inflorescence development	0.0372964	1.52754	16	Ac_ciRNA_08234
GO:0016762	xyloglucan:xyloglucosyl transferase activity	0.0027969	1.77519	16	Ac_ciRNA_08234
GO:0016866	intramolecular transferase activity	0.0205236	1.52933	16	Ac_ciRNA_08234
GO:0035556	intracellular signal transduction	0.0117119	1.63597	16	Ac_ciRNA_08234
GO:0043565	sequence-specific DNA binding	1.50847e-05	1.56461	16	Ac_ciRNA_08234
GO:0001666	response to hypoxia	0.0042403	1.6387	16	Ac_ciRNA_08346
GO:0003677	DNA binding	0.00711075	1.77519	16	Ac_ciRNA_08346
GO:0003700	sequence-specific DNA binding transcription factor activity	0.00015266	1.77519	16	Ac_ciRNA_08346
GO:0005634	nucleus	0.00467918	2.21188	16	Ac_ciRNA_08346
GO:0006351	transcription	0.0087999	6.90257	16	Ac_ciRNA_08346
GO:0009407	toxin catabolic process	0.00711075	2.11398	16	Ac_ciRNA_08346
GO:0010286	heat acclimation	0.0162077	1.90934	16	Ac_ciRNA_08346
GO:0034976	response to endoplasmic reticulum stress	0.0162077	2.66271	16	Ac_ciRNA_08346
GO:0045893	positive regulation of transcription	0.0306111	3.23367	16	Ac_ciRNA_08346
GO:0002679	respiratory burst involved in defense response	0.000393894	4.2006	16	Ac_ciRNA_09121
GO:0003700	sequence-specific DNA binding transcription factor activity	1.79034e-10	1.90934	16	Ac_ciRNA_09121
GO:0004674	protein serine/threonine kinase activity	0.0269617	4.2006	16	Ac_ciRNA_09121
GO:0004805	trehalose-phosphatase activity	0.0358671	1.91449	16	Ac_ciRNA_09121
GO:0005634	nucleus	0.0316048	1.91449	16	Ac_ciRNA_09121
GO:0006073	cellular glucan metabolic process	0.0316048	5.59551	16	Ac_ciRNA_09121
GO:0006351	transcription	0.039444	2.01864	16	Ac_ciRNA_09121
GO:0006612	protein targeting to membrane	0.0320073	2.01864	16	Ac_ciRNA_09121
GO:0006984	ER-nucleus signaling pathway	0.0139178	1.42282	16	Ac_ciRNA_09121
GO:0009407	toxin catabolic process	0.0121965	2.41963	16	Ac_ciRNA_09121
GO:0009697	salicylic acid biosynthetic process	0.00137214	1.31175	16	Ac_ciRNA_09121
GO:0009723	response to ethylene	0.0372795	1.95241	16	Ac_ciRNA_09121
GO:0009738	abscisic acid-activated signaling pathway	0.0139178	2.34189	16	Ac_ciRNA_09121
GO:0009788	negative regulation of abscisic acid-activated signaling pathway	0.0316048	1.42282	16	Ac_ciRNA_09121
GO:0009867	jasmonic acid mediated signaling pathway	0.0351752	1.50309	16	Ac_ciRNA_09121
GO:0010200	response to chitin	0.0316048	3.46789	16	Ac_ciRNA_09121
GO:0010286	heat acclimation	0.00642818	2.53069	16	Ac_ciRNA_09121
GO:0010363	regulation of plant-type hypersensitive response	0.0335549	1.92829	16	Ac_ciRNA_09121
GO:0016762	xyloglucan:xyloglucosyl transferase activity	0.0316048	1.50309	16	Ac_ciRNA_09121
GO:0019684	photosynthesis	0.0447636	2.53069	16	Ac_ciRNA_09121
GO:0030968	endoplasmic reticulum unfolded protein response	0.0358671	1.81335	16	Ac_ciRNA_09121
GO:0031348	negative regulation of defense response	0.0139178	1.88432	16	Ac_ciRNA_09121
GO:0043565	sequence-specific DNA binding	4.9087e-07	1.94102	16	Ac_ciRNA_09121
GO:0050832	defense response to fungus	0.0139178	1.66227	16	Ac_ciRNA_09121
GO:0001666	response to hypoxia	0.0196338	1.77333	16	Ac_ciRNA_09307
GO:0004672	protein kinase activity	0.0274409	2.51489	16	Ac_ciRNA_09307
GO:0004707	MAP kinase activity	0.0196338	2.53069	16	Ac_ciRNA_09307
GO:0005634	nucleus	0.0170762	2.53069	16	Ac_ciRNA_09307
GO:0006351	transcription	0.0380452	1.43503	16	Ac_ciRNA_09307
GO:0006970	response to osmotic stress	0.0250279	2.80959	16	Ac_ciRNA_09307
GO:0009738	abscisic acid-activated signaling pathway	0.000165723	8.30618	16	Ac_ciRNA_09307
GO:0009788	negative regulation of abscisic acid-activated signaling pathway	0.0155461	1.89095	16	Ac_ciRNA_09307
GO:0010120	camalexin biosynthetic process	0.00651736	1.97217	16	Ac_ciRNA_09307
GO:0010224	response to UV-B	0.0155461	1.60903	16	Ac_ciRNA_09307
GO:0010229	inflorescence development	0.0103608	2.80959	16	Ac_ciRNA_09307
GO:0048481	ovule development	0.0196338	1.50626	16	Ac_ciRNA_09307
GO:0003700	sequence-specific DNA binding transcription factor activity	4.70145e-09	1.65064	16	Ac_ciRNA_09342
GO:0004672	protein kinase activity	0.0144551	1.78912	16	Ac_ciRNA_09342
GO:0004674	protein serine/threonine kinase activity	0.0303144	1.63501	16	Ac_ciRNA_09342
GO:0005543	phospholipid binding	0.0310673	2.20424	16	Ac_ciRNA_09342
GO:0005634	nucleus	0.0144551	3.18918	16	Ac_ciRNA_09342
GO:0005992	trehalose biosynthetic process	0.0141251	3.025	16	Ac_ciRNA_09342
GO:0006351	transcription	0.0132798	1.43503	16	Ac_ciRNA_09342
GO:0006612	protein targeting to membrane	0.0144551	2.75408	16	Ac_ciRNA_09342
GO:0006984	ER-nucleus signaling pathway	0.00627233	2.489	16	Ac_ciRNA_09342
GO:0009407	toxin catabolic process	0.0390899	1.90794	16	Ac_ciRNA_09342
GO:0009595	detection of biotic stimulus	0.0310673	2.80959	16	Ac_ciRNA_09342
GO:0009697	salicylic acid biosynthetic process	0.000329544	1.78912	16	Ac_ciRNA_09342
GO:0009738	abscisic acid-activated signaling pathway	0.00450245	1.43503	16	Ac_ciRNA_09342
GO:0009867	jasmonic acid mediated signaling pathway	0.0144551	6.30922	16	Ac_ciRNA_09342
GO:0010120	camalexin biosynthetic process	0.0310673	1.73628	16	Ac_ciRNA_09342
GO:0010200	response to chitin	0.00446917	1.86563	16	Ac_ciRNA_09342
GO:0010224	response to UV-B	0.0176535	1.83983	16	Ac_ciRNA_09342
GO:0010286	heat acclimation	0.014943	4.82146	16	Ac_ciRNA_09342
GO:0010363	regulation of plant-type hypersensitive response	0.0144551	1.57411	16	Ac_ciRNA_09342
GO:0016866	intramolecular transferase activity	0.0390899	2.56726	16	Ac_ciRNA_09342
GO:0019684	photosynthesis	0.0240354	1.83983	16	Ac_ciRNA_09342
GO:0030968	endoplasmic reticulum unfolded protein response	0.0194728	1.86563	16	Ac_ciRNA_09342
GO:0031348	negative regulation of defense response	0.00480201	2.03778	16	Ac_ciRNA_09342
GO:0043565	sequence-specific DNA binding	6.45562e-05	1.61137	16	Ac_ciRNA_09342
GO:0045087	innate immune response	0.0303144	2.55332	16	Ac_ciRNA_09342
GO:0050832	defense response to fungus	0.00450245	1.68775	16	Ac_ciRNA_09342
GO:0002679	respiratory burst involved in defense response	0.00245638	1.50999	16	Ac_ciRNA_09556
GO:0003700	sequence-specific DNA binding transcription factor activity	9.05147e-09	1.87194	16	Ac_ciRNA_09556
GO:0004674	protein serine/threonine kinase activity	0.0413123	1.82863	16	Ac_ciRNA_09556
GO:0005992	trehalose biosynthetic process	0.0310228	1.69086	16	Ac_ciRNA_09556
GO:0006073	cellular glucan metabolic process	0.0160553	1.42833	16	Ac_ciRNA_09556
GO:0006984	ER-nucleus signaling pathway	0.0273964	2.55332	16	Ac_ciRNA_09556
GO:0009407	toxin catabolic process	0.0204813	1.68775	16	Ac_ciRNA_09556
GO:0009697	salicylic acid biosynthetic process	0.0273964	1.93137	16	Ac_ciRNA_09556
GO:0009738	abscisic acid-activated signaling pathway	0.0104306	4.82146	16	Ac_ciRNA_09556
GO:0010120	camalexin biosynthetic process	0.0160553	2.3726	16	Ac_ciRNA_09556
GO:0010224	response to UV-B	0.0197021	2.14808	16	Ac_ciRNA_09556
GO:0010229	inflorescence development	0.0350731	3.81628	16	Ac_ciRNA_09556
GO:0010286	heat acclimation	0.0160553	2.32983	16	Ac_ciRNA_09556
GO:0016762	xyloglucan:xyloglucosyl transferase activity	0.0160553	2.05552	16	Ac_ciRNA_09556
GO:0016866	intramolecular transferase activity	0.0204813	2.14808	16	Ac_ciRNA_09556
GO:0035556	intracellular signal transduction	0.00238743	1.79028	16	Ac_ciRNA_09556
GO:0043565	sequence-specific DNA binding	1.85535e-06	1.79028	16	Ac_ciRNA_09556
GO:0010120	camalexin biosynthetic process	0.0197011	1.51412	16	Ac_ciRNA_09604
GO:0010224	response to UV-B	0.00534457	3.40462	16	Ac_ciRNA_09604
GO:0010229	inflorescence development	0.0311604	9.74706	16	Ac_ciRNA_09604
GO:0002679	respiratory burst involved in defense response	0.00951944	1.56925	16	Ac_ciRNA_09611
GO:0003700	sequence-specific DNA binding transcription factor activity	2.23055e-07	1.4453	16	Ac_ciRNA_09611
GO:0005516	calmodulin binding	0.0206214	1.50025	16	Ac_ciRNA_09611
GO:0005634	nucleus	0.0140621	1.50025	16	Ac_ciRNA_09611
GO:0006351	transcription	0.0123371	1.40402	16	Ac_ciRNA_09611
GO:0006810	transport	0.0362312	1.49475	16	Ac_ciRNA_09611
GO:0006984	ER-nucleus signaling pathway	0.0206214	1.85643	16	Ac_ciRNA_09611
GO:0009407	toxin catabolic process	0.0161069	1.91377	16	Ac_ciRNA_09611
GO:0009697	salicylic acid biosynthetic process	0.0056522	2.8626	16	Ac_ciRNA_09611
GO:0009738	abscisic acid-activated signaling pathway	0.000137656	1.42853	16	Ac_ciRNA_09611
GO:0010200	response to chitin	0.0257078	1.85643	16	Ac_ciRNA_09611
GO:0010286	heat acclimation	0.0110304	1.50025	16	Ac_ciRNA_09611
GO:0015085	calcium ion transmembrane transporter activity	0.036783	1.45376	16	Ac_ciRNA_09611
GO:0031348	negative regulation of defense response	0.0315246	1.50025	16	Ac_ciRNA_09611
GO:0035556	intracellular signal transduction	0.0241505	2.19191	16	Ac_ciRNA_09611
GO:0043565	sequence-specific DNA binding	6.6017e-05	1.47424	16	Ac_ciRNA_09611
GO:0050832	defense response to fungus	0.0324129	1.50025	16	Ac_ciRNA_09611
GO:0003677	DNA binding	0.013193	1.34908	16	Ac_ciRNA_09801
GO:0003700	sequence-specific DNA binding transcription factor activity	4.74684e-07	1.4453	16	Ac_ciRNA_09801
GO:0004672	protein kinase activity	0.0177656	1.85643	16	Ac_ciRNA_09801
GO:0004674	protein serine/threonine kinase activity	0.0318425	6.30903	16	Ac_ciRNA_09801
GO:0004805	trehalose-phosphatase activity	0.0181056	1.85643	16	Ac_ciRNA_09801
GO:0005634	nucleus	0.00205536	1.707	16	Ac_ciRNA_09801
GO:0006351	transcription	0.00213367	1.5616	16	Ac_ciRNA_09801
GO:0006612	protein targeting to membrane	0.0337994	1.707	16	Ac_ciRNA_09801
GO:0006984	ER-nucleus signaling pathway	0.0386915	1.76761	16	Ac_ciRNA_09801
GO:0009407	toxin catabolic process	0.0337994	1.4197	16	Ac_ciRNA_09801
GO:0009595	detection of biotic stimulus	0.0311407	1.60158	16	Ac_ciRNA_09801
GO:0009697	salicylic acid biosynthetic process	0.00169888	3.78062	16	Ac_ciRNA_09801
GO:0009738	abscisic acid-activated signaling pathway	0.0311407	1.80838	16	Ac_ciRNA_09801
GO:0009867	jasmonic acid mediated signaling pathway	0.0357526	2.18593	16	Ac_ciRNA_09801
GO:0010120	camalexin biosynthetic process	0.0311407	1.80838	16	Ac_ciRNA_09801
GO:0010200	response to chitin	0.0091559	1.98461	16	Ac_ciRNA_09801
GO:0010224	response to UV-B	0.0177656	1.707	16	Ac_ciRNA_09801
GO:0010363	regulation of plant-type hypersensitive response	0.0345589	8.32777	16	Ac_ciRNA_09801
GO:0019684	photosynthesis	0.0227394	1.83998	16	Ac_ciRNA_09801
GO:0031348	negative regulation of defense response	0.0156438	1.51835	16	Ac_ciRNA_09801
GO:0043069	negative regulation of programmed cell death	0.0337994	1.5077	16	Ac_ciRNA_09801
GO:0043565	sequence-specific DNA binding	0.0091559	1.83998	16	Ac_ciRNA_09801
GO:0050832	defense response to fungus	0.0311407	1.85001	16	Ac_ciRNA_09801
GO:0001666	response to hypoxia	0.0140349	1.87681	16	Ac_ciRNA_09999
GO:0002679	respiratory burst involved in defense response	0.0162479	1.83998	16	Ac_ciRNA_09999
GO:0003700	sequence-specific DNA binding transcription factor activity	5.56508e-05	2.20257	16	Ac_ciRNA_09999
GO:0004674	protein serine/threonine kinase activity	0.0106041	1.40794	16	Ac_ciRNA_09999
GO:0005509	calcium ion binding	0.0140349	1.5077	16	Ac_ciRNA_09999
GO:0005618	cell wall	0.00288081	3.48209	16	Ac_ciRNA_09999
GO:0005622	intracellular	0.0285642	2.34655	16	Ac_ciRNA_09999
GO:0006073	cellular glucan metabolic process	0.00288081	1.83998	16	Ac_ciRNA_09999
GO:0009407	toxin catabolic process	0.0241592	1.5077	16	Ac_ciRNA_09999
GO:0009697	salicylic acid biosynthetic process	0.0377989	2.34977	16	Ac_ciRNA_09999
GO:0009738	abscisic acid-activated signaling pathway	0.0138324	1.75317	16	Ac_ciRNA_09999
GO:0010120	camalexin biosynthetic process	0.0165565	1.82556	16	Ac_ciRNA_09999
GO:0010224	response to UV-B	0.0226029	1.83998	16	Ac_ciRNA_09999
GO:0016762	xyloglucan:xyloglucosyl transferase activity	0.00288081	1.40794	16	Ac_ciRNA_09999
GO:0035556	intracellular signal transduction	0.0120632	1.61915	16	Ac_ciRNA_09999
GO:0043565	sequence-specific DNA binding	5.56508e-05	1.71057	16	Ac_ciRNA_09999
GO:0001666	response to hypoxia	0.0140602	2.31858	16	Ac_ciRNA_10931
GO:0002679	respiratory burst involved in defense response	0.016593	4.19006	16	Ac_ciRNA_10931
GO:0003700	sequence-specific DNA binding transcription factor activity	1.11365e-07	1.51835	16	Ac_ciRNA_10931
GO:0004674	protein serine/threonine kinase activity	0.00347422	2.34655	16	Ac_ciRNA_10931
GO:0004707	MAP kinase activity	0.00347422	2.6097	16	Ac_ciRNA_10931
GO:0005509	calcium ion binding	0.0171022	8.04328	16	Ac_ciRNA_10931
GO:0005618	cell wall	0.00949695	1.38392	16	Ac_ciRNA_10931
GO:0006073	cellular glucan metabolic process	0.00347422	1.50832	16	Ac_ciRNA_10931
GO:0009407	toxin catabolic process	0.0233636	1.79438	16	Ac_ciRNA_10931
GO:0009697	salicylic acid biosynthetic process	0.013445	1.56231	16	Ac_ciRNA_10931
GO:0009738	abscisic acid-activated signaling pathway	0.0140602	1.68864	16	Ac_ciRNA_10931
GO:0010120	camalexin biosynthetic process	0.00232818	1.56231	16	Ac_ciRNA_10931
GO:0010224	response to UV-B	0.00358111	1.98169	16	Ac_ciRNA_10931
GO:0010229	inflorescence development	0.00593446	1.79438	16	Ac_ciRNA_10931
GO:0016762	xyloglucan:xyloglucosyl transferase activity	0.00347422	1.70549	16	Ac_ciRNA_10931
GO:0016866	intramolecular transferase activity	0.0233636	1.45503	16	Ac_ciRNA_10931
GO:0043565	sequence-specific DNA binding	1.11365e-07	1.79438	16	Ac_ciRNA_10931
GO:0003700	sequence-specific DNA binding transcription factor activity	9.86495e-06	1.79438	16	Ac_ciRNA_11271
GO:0006984	ER-nucleus signaling pathway	0.039572	1.68864	16	Ac_ciRNA_11271
GO:0009697	salicylic acid biosynthetic process	0.0311197	2.62207	16	Ac_ciRNA_11271
GO:0009863	salicylic acid mediated signaling pathway	0.0125209	5.73157	16	Ac_ciRNA_11271
GO:0030968	endoplasmic reticulum unfolded protein response	0.0035506	1.70551	16	Ac_ciRNA_11271
GO:0043565	sequence-specific DNA binding	9.86495e-06	2.27209	16	Ac_ciRNA_11271
GO:0045087	innate immune response	0.00707548	1.5064	16	Ac_ciRNA_11271
GO:0001666	response to hypoxia	0.0189466	2.02139	16	Ac_ciRNA_12998
GO:0002679	respiratory burst involved in defense response	0.005408	6.65159	16	Ac_ciRNA_12998
GO:0003700	sequence-specific DNA binding transcription factor activity	5.67252e-07	1.68568	16	Ac_ciRNA_12998
GO:0005618	cell wall	0.0161948	1.85195	16	Ac_ciRNA_12998
GO:0006073	cellular glucan metabolic process	0.0057223	1.90879	16	Ac_ciRNA_12998
GO:0009407	toxin catabolic process	0.0111443	1.44092	16	Ac_ciRNA_12998
GO:0009697	salicylic acid biosynthetic process	0.0326569	1.68568	16	Ac_ciRNA_12998
GO:0009738	abscisic acid-activated signaling pathway	0.0160307	1.79299	16	Ac_ciRNA_12998
GO:0016762	xyloglucan:xyloglucosyl transferase activity	0.0057223	2.24778	16	Ac_ciRNA_12998
GO:0043565	sequence-specific DNA binding	1.79098e-05	3.8612	16	Ac_ciRNA_12998
GO:0005525	GTP binding	NA	1.58994	16	Ac_ciRNA_13367
GO:0005622	intracellular	NA	1.95741	16	Ac_ciRNA_13367
GO:0007264	small GTPase mediated signal transduction	NA	1.43435	16	Ac_ciRNA_13367
GO:0015031	protein transport	NA	1.50135	16	Ac_ciRNA_13367
GO:0001666	response to hypoxia	0.0101326	1.61707	16	Ac_ciRNA_13484
GO:0002679	respiratory burst involved in defense response	0.0105813	4.18034	16	Ac_ciRNA_13484
GO:0003700	sequence-specific DNA binding transcription factor activity	1.05874e-05	1.48928	16	Ac_ciRNA_13484
GO:0004674	protein serine/threonine kinase activity	0.00385605	1.87966	16	Ac_ciRNA_13484
GO:0004707	MAP kinase activity	0.0105813	6.3236	16	Ac_ciRNA_13484
GO:0005509	calcium ion binding	0.00726531	1.75042	16	Ac_ciRNA_13484
GO:0005618	cell wall	0.0044487	1.49699	16	Ac_ciRNA_13484
GO:0006073	cellular glucan metabolic process	0.00230266	1.74219	16	Ac_ciRNA_13484
GO:0009407	toxin catabolic process	0.0166657	2.68711	16	Ac_ciRNA_13484
GO:0009595	detection of biotic stimulus	0.0383275	2.67087	16	Ac_ciRNA_13484
GO:0009697	salicylic acid biosynthetic process	0.0237127	1.47109	16	Ac_ciRNA_13484
GO:0009738	abscisic acid-activated signaling pathway	0.00726531	1.41238	16	Ac_ciRNA_13484
GO:0010120	camalexin biosynthetic process	0.0122117	1.47109	16	Ac_ciRNA_13484
GO:0010229	inflorescence development	0.033541	1.50667	16	Ac_ciRNA_13484
GO:0016762	xyloglucan:xyloglucosyl transferase activity	0.00230266	2.76984	16	Ac_ciRNA_13484
GO:0016866	intramolecular transferase activity	0.0166657	1.50667	16	Ac_ciRNA_13484
GO:0035556	intracellular signal transduction	0.0147305	1.44669	16	Ac_ciRNA_13484
GO:0043565	sequence-specific DNA binding	4.88068e-06	1.50667	16	Ac_ciRNA_13484
GO:0002679	respiratory burst involved in defense response	0.00951944	2.0383	16	Ac_ciRNA_14132
GO:0003700	sequence-specific DNA binding transcription factor activity	2.23055e-07	1.75042	16	Ac_ciRNA_14132
GO:0005516	calmodulin binding	0.0206214	1.46144	16	Ac_ciRNA_14132
GO:0005634	nucleus	0.0140621	1.64322	16	Ac_ciRNA_14132
GO:0006351	transcription	0.0123371	1.80566	16	Ac_ciRNA_14132
GO:0006810	transport	0.0362312	1.47109	16	Ac_ciRNA_14132
GO:0006984	ER-nucleus signaling pathway	0.0206214	2.0383	16	Ac_ciRNA_14132
GO:0009407	toxin catabolic process	0.0161069	1.50667	16	Ac_ciRNA_14132
GO:0009697	salicylic acid biosynthetic process	0.0056522	1.85279	16	Ac_ciRNA_14132
GO:0009738	abscisic acid-activated signaling pathway	0.000137656	1.7892	16	Ac_ciRNA_14132
GO:0010200	response to chitin	0.0257078	4.25453	16	Ac_ciRNA_14132
GO:0010286	heat acclimation	0.0110304	1.97453	16	Ac_ciRNA_14132
GO:0015085	calcium ion transmembrane transporter activity	0.036783	1.85279	16	Ac_ciRNA_14132
GO:0031348	negative regulation of defense response	0.0315246	2.54049	16	Ac_ciRNA_14132
GO:0035556	intracellular signal transduction	0.0241505	1.54418	16	Ac_ciRNA_14132
GO:0043565	sequence-specific DNA binding	6.6017e-05	2.54049	16	Ac_ciRNA_14132
GO:0050832	defense response to fungus	0.0324129	1.61692	16	Ac_ciRNA_14132
GO:0016702	oxidoreductase activity	2.37157e-05	1.42252	18	Ac_ciRNA_00708
GO:0002679	respiratory burst involved in defense response	1.8591	1.8591	18	Ac_ciRNA_04898
GO:0003935	GTP cyclohydrolase II activity	1.78103	1.78103	18	Ac_ciRNA_04898
GO:0004722	protein serine/threonine phosphatase activity	1.64584	1.64584	18	Ac_ciRNA_04898
GO:0006470	protein dephosphorylation	2.54049	2.54049	18	Ac_ciRNA_04898
GO:0008686	3,4-dihydroxy-2-butanone-4-phosphate synthase activity	1.91854	1.91854	18	Ac_ciRNA_04898
GO:0009231	riboflavin biosynthetic process	4.25453	4.25453	18	Ac_ciRNA_04898
GO:0009738	abscisic acid-activated signaling pathway	1.85201	1.85201	18	Ac_ciRNA_04898
GO:0002679	respiratory burst involved in defense response	0.0400217	1.78007	18	Ac_ciRNA_07829
GO:0003935	GTP cyclohydrolase II activity	0.0400217	6.95325	18	Ac_ciRNA_07829
GO:0004722	protein serine/threonine phosphatase activity	0.0114707	2.45914	18	Ac_ciRNA_07829
GO:0006470	protein dephosphorylation	0.0114887	2.45914	18	Ac_ciRNA_07829
GO:0008686	3,4-dihydroxy-2-butanone-4-phosphate synthase activity	0.0446011	1.76695	18	Ac_ciRNA_07829
GO:0009231	riboflavin biosynthetic process	0.0400217	2.02242	18	Ac_ciRNA_07829
GO:0003935	GTP cyclohydrolase II activity	0.0138456	2.45914	18	Ac_ciRNA_09646
GO:0005509	calcium ion binding	0.00403626	1.63146	18	Ac_ciRNA_09646
GO:0005769	early endosome	0.0138456	1.87144	18	Ac_ciRNA_09646
GO:0008686	3,4-dihydroxy-2-butanone-4-phosphate synthase activity	0.028698	1.85201	18	Ac_ciRNA_09646
GO:0009231	riboflavin biosynthetic process	0.0138456	2.63298	18	Ac_ciRNA_09646
GO:0009788	negative regulation of abscisic acid-activated signaling pathway	0.0138456	2.44598	18	Ac_ciRNA_09646
GO:0016197	endosomal transport	0.0138456	2.22662	18	Ac_ciRNA_09646
GO:0031966	mitochondrial membrane	0.0138456	2.45914	18	Ac_ciRNA_09646
GO:0043621	protein self-association	0.0138456	1.63146	18	Ac_ciRNA_09646
GO:0045324	late endosome to vacuole transport	0.0138456	6.95325	18	Ac_ciRNA_09646
GO:0048589	developmental growth	0.0138456	5.00591	18	Ac_ciRNA_09646
GO:0004712	protein serine/threonine/tyrosine kinase activity	0.0470058	1.55773	22	Ac_ciRNA_02626
GO:0004712	protein serine/threonine/tyrosine kinase activity	0.0470058	1.32393	22	Ac_ciRNA_07128
GO:0004712	protein serine/threonine/tyrosine kinase activity	0.0470058	1.6887	22	Ac_ciRNA_13490
GO:0004712	protein serine/threonine/tyrosine kinase activity	0.0470058	2.07995	22	Ac_ciRNA_14184
GO:0015369	calcium:proton antiporter activity	0.00250852	3.47361	24	Ac_ciRNA_00270
GO:0015369	calcium:proton antiporter activity	0.00250852	2.80304	24	Ac_ciRNA_01077
GO:0000155	phosphorelay sensor kinase activity	0.0172701	1.32393	24	Ac_ciRNA_02665
GO:0005623	cell	0.0172701	1.71654	24	Ac_ciRNA_02665
GO:0009637	response to blue light	0.0172701	1.64134	24	Ac_ciRNA_02665
GO:0009638	phototropism	0.0172701	2.81848	24	Ac_ciRNA_02665
GO:0009735	response to cytokinin	0.0172701	3.07094	24	Ac_ciRNA_02665
GO:0009785	blue light signaling pathway	0.014422	1.64134	24	Ac_ciRNA_02665
GO:0009882	blue light photoreceptor activity	0.014422	1.64134	24	Ac_ciRNA_02665
GO:0009902	chloroplast relocation	0.0172701	5.74957	24	Ac_ciRNA_02665
GO:0010118	stomatal movement	0.0172701	1.55773	24	Ac_ciRNA_02665
GO:0010181	FMN binding	0.0172701	1.64134	24	Ac_ciRNA_02665
GO:0010362	negative regulation of anion channel activity by blue light	0.014422	1.64134	24	Ac_ciRNA_02665
GO:0018298	protein-chromophore linkage	0.0172701	4.60457	24	Ac_ciRNA_02665
GO:0042132	fructose 1	0.0380581	1.34352	24	Ac_ciRNA_02665
GO:0042802	identical protein binding	0.0172701	2.80308	24	Ac_ciRNA_02665
GO:0015369	calcium:proton antiporter activity	0.00250852	2.23879	24	Ac_ciRNA_03491
GO:0015369	calcium:proton antiporter activity	0.00206315	1.55453	24	Ac_ciRNA_06234
GO:0015369	calcium:proton antiporter activity	0.00250852	1.75694	24	Ac_ciRNA_06900
GO:0015369	calcium:proton antiporter activity	0.00250852	2.12489	24	Ac_ciRNA_07595
GO:0015369	calcium:proton antiporter activity	0.035109	1.30748	24	Ac_ciRNA_07789
GO:0015369	calcium:proton antiporter activity	0.00250852	1.32165	24	Ac_ciRNA_08196
GO:0015369	calcium:proton antiporter activity	0.00278308	1.61137	24	Ac_ciRNA_10007
GO:0015369	calcium:proton antiporter activity	0.00250852	1.91355	24	Ac_ciRNA_12654
GO:0006071	glycerol metabolic process	0.0229881	3.23694	26	Ac_ciRNA_00346
GO:0008889	glycerophosphodiester phosphodiesterase activity	0.0200215	1.61137	26	Ac_ciRNA_00346
GO:0010264	myo-inositol hexakisphosphate biosynthetic process	0.0268858	6.0017	26	Ac_ciRNA_00346
GO:0040007	growth	0.00515468	1.61137	26	Ac_ciRNA_00346
GO:0047100	glyceraldehyde-3-phosphate dehydrogenase (NADP+) (phosphorylating) activity	0.0320631	1.61137	26	Ac_ciRNA_00346
GO:0030170	pyridoxal phosphate binding	0.000411193	1.50758	26	Ac_ciRNA_04853
GO:0006071	glycerol metabolic process	0.0229881	1.36481	26	Ac_ciRNA_07298
GO:0008889	glycerophosphodiester phosphodiesterase activity	0.0200215	1.73858	26	Ac_ciRNA_07298
GO:0010264	myo-inositol hexakisphosphate biosynthetic process	0.0268858	2.19567	26	Ac_ciRNA_07298
GO:0040007	growth	0.00515468	1.34459	26	Ac_ciRNA_07298
GO:0047100	glyceraldehyde-3-phosphate dehydrogenase (NADP+) (phosphorylating) activity	0.0320631	1.36481	26	Ac_ciRNA_07298
GO:0007623	circadian rhythm	0.012127	1.53984	26	Ac_ciRNA_07955
GO:0009058	biosynthetic process	0.0135332	1.36481	26	Ac_ciRNA_07955
GO:0009073	aromatic amino acid family biosynthetic process	0.00641087	3.33501	26	Ac_ciRNA_07955
GO:0010103	stomatal complex morphogenesis	0.00919844	6.06731	26	Ac_ciRNA_07955
GO:0016226	iron-sulfur cluster assembly	0.00641087	1.53984	26	Ac_ciRNA_07955
GO:0042793	transcription from plastid promoter	0.00641087	1.55351	26	Ac_ciRNA_07955
GO:0045893	positive regulation of transcription	0.0431491	1.50758	26	Ac_ciRNA_07955
GO:0047100	glyceraldehyde-3-phosphate dehydrogenase (NADP+) (phosphorylating) activity	0.0110989	1.36481	26	Ac_ciRNA_11617
GO:0051213	dioxygenase activity	0.0107976	1.73858	26	Ac_ciRNA_11970
GO:0005643	nuclear pore	0.0159756	2.19567	26	Ac_ciRNA_12581
GO:0006071	glycerol metabolic process	0.0159756	1.34459	26	Ac_ciRNA_12581
GO:0008889	glycerophosphodiester phosphodiesterase activity	0.0159756	1.36481	26	Ac_ciRNA_12581
GO:0009435	NAD biosynthetic process	0.0159756	1.53984	26	Ac_ciRNA_12581
GO:0009932	cell tip growth	0.0159756	1.36481	26	Ac_ciRNA_12581
GO:0031225	anchored component of membrane	0.0159756	3.33501	26	Ac_ciRNA_12581
GO:0046658	anchored component of plasma membrane	0.0159756	6.06731	26	Ac_ciRNA_12581
GO:0048765	root hair cell differentiation	0.0159756	1.53984	26	Ac_ciRNA_12581
GO:0006071	glycerol metabolic process	0.00651045	1.55351	26	Ac_ciRNA_12761
GO:0008889	glycerophosphodiester phosphodiesterase activity	0.00651045	1.50758	26	Ac_ciRNA_12761
GO:0031225	anchored component of membrane	0.01597	1.36481	26	Ac_ciRNA_12761
GO:0040007	growth	0.00740526	1.73858	26	Ac_ciRNA_12761
GO:0006071	glycerol metabolic process	0.00767823	2.19567	26	Ac_ciRNA_13965
GO:0008889	glycerophosphodiester phosphodiesterase activity	0.00665996	1.34459	26	Ac_ciRNA_13965
GO:0040007	growth	0.00128804	1.36481	26	Ac_ciRNA_13965
GO:0047100	glyceraldehyde-3-phosphate dehydrogenase (NADP+) (phosphorylating) activity	0.0134968	1.53984	26	Ac_ciRNA_13965
GO:0016740	transferase activity	3.59239e-05	1.36481	28	Ac_ciRNA_04849
GO:0016740	transferase activity	3.59239e-05	3.33501	28	Ac_ciRNA_07820
GO:0016740	transferase activity	3.59239e-05	6.06731	28	Ac_ciRNA_10292
